# Supplementary material for: Deciphering the phenol degradation metabolic pathway in Scedosporium apiospermum HDO1
Source: Appl Environ Microbiol. 2025 Jul 10;91(8):e01038-25. doi: 10.1128/aem.01038-25 (PMC12366324; doi:10.1128/aem.01038-25)
Supplement: Table S1 — Primers for qPCR design. [file aem.01038-25-s0002.xlsx]

## Sheet: Hoja1
Supplementary table 1. Primers for qPCR design.
Enzyme name	Primers Q-PCR
	mRNAID	Fwd	Tm	GC	Rev	Tm	GC	Size
Phenol 2-monooxygenase (NADH)	XM_016790299.1	CTTCCAGCAAGTCGTCCTTC	60	55	TGGGATAGGCATCAGAGTCC	60	55	152
Catechol 1,2-dioxyGenease	XM_016788078.1	AGCCTTCTTCGTCATCTCCA	60	50	AGACGAGTTGGGTTTCGTTG	60.1	50	133
3-oxoadipate enol-lactonase	XM_003712736.1	GCTTGTTGTCGGAGAGAAGG	60	55	TGACAGTCTCGCAAAATTGG	59.8		175
Hydroxyquinol 1,2-dioxygenase	XM_016791156.1	ATCCTCCTCTCCGACATCCT	60	55	AGGACATATTAGCGCCGTTG	60.1	50	145
