# Supplementary material for: Deciphering the phenol degradation metabolic pathway in Scedosporium apiospermum HDO1
Source: Appl Environ Microbiol. 2025 Jul 10;91(8):e01038-25. doi: 10.1128/aem.01038-25 (PMC12366324; doi:10.1128/aem.01038-25)
Supplement: Table S2 — Number of reads before and after using Trimmomatic, SortmeRNA and RSEM. [file aem.01038-25-s0003.xlsx]

## Sheet: Sheet1
Supplementary table 2.Number of reads before and after using Trimmomatic, SortmeRNA and RSEM. (1/2/3)F and (1/2/3)G corresponding to samples grown in phenol o glucose condition. R1 and R2 corresponding to fragments from the Paired-end sequencing.
Sample	FASTQC report of uncleared reads			Trimmomatic			SortmeRNA		Trinity		RSEM (Repair BBTools)					RSEM
	No. Reads	% GC	Length. Sequences	No. Reads	%GC	Removed reads	Removed reads	Retained reads	Input reads	Assembly	Input reads	Pairs	Pairs (percentage)	Singletons	Singletons (percentage)	Transcript number	Isoform number
1F_R1	77.660.236	46	150	58.177.335	45	19.482.901	32.424.880	83.851.154	41.925.577	35.577 sequences	83.851.154	79.313.346	94.59%	4.537.808	5.41%	6.481	35.577
1F_R2	77.660.236	46	150	58.177.335	45	19.482.901			41.925.577
1G_R1	69.998.494	47	150	46.546.990	46	23.451.504	36.454.092	86.082.688	43.041.344		86.082.688	81.191.590	94.32%	4.891.098	5.68%
1G_R2	61.861.143	47	150	46.547.060	46	15.314.083			43.041.344
2F_R1	84.227.909	45	150	61.307.798	44	22.920.111	23.281.090	63.545.910	31.772.955		63.545.910	60.109.286	94.59%	3.436.624	5.41%
2F_R2	84.227.909	45	150	61.307.798	44	22.920.111			31.772.955
2G_R1	85.879.374	46	150	62.484.106	45	23.395.268	18.486.179	56.533.771	28.266.886		56.533.771	53.977.584	95.48%	2.556.187	4.52%
2G_R2	85.879.374	46	150	62.484.106	45	23.395.268			28.266.885
3F_R1	61.901.286	46	150	43.447.630	45	18.453.656	34.693.765	90.192.827	45.096.414		90.192.827	85.861.940	95.20%	4.330.887	4.80%
3F_R2	61.901.286	46	150	43.447.630	45	18.453.656			45.096.413
3G_R1	79.495.548	48	150	58.534.810	48	20.960.738	25.711.313	91.279.913	45.639.957		91.279.913	88.002.888	96.41%	3.277.025	3.59%
3G_R2	79.495.548	48	150	58.534.810	47	20.960.738			45.639.956
