# Supplementary material for: Deciphering the phenol degradation metabolic pathway in Scedosporium apiospermum HDO1
Source: Appl Environ Microbiol. 2025 Jul 10;91(8):e01038-25. doi: 10.1128/aem.01038-25 (PMC12366324; doi:10.1128/aem.01038-25)
Supplement: Table S3 — Complete PANNZER2 annotation. [file aem.01038-25-s0004.xlsx]

## Sheet: Annotation
Supplementary table 3. Complete PANNZER2 annotation. In this table are included all transcripts.
ORF HDO1 name	PPV	Description PANNZER
APIOS_SC0_c0_ORF:497324_i1	0.724877	Uricase
APIOS_SC0_c0_ORF:497324_i1	0.847146	urate oxidase activity
APIOS_SC0_c0_ORF:497324_i1	0.821361	urate catabolic process
APIOS_SC0_c0_ORF:497324_i1	0.754273	microbody
APIOS_SC0_c0_ORF:497324_i1	0.736323	purine nucleobase metabolic process
APIOS_SC0_c0_ORF:497316_i1	0.94591	NADPH oxidase regulator NoxR
APIOS_SC0_c0_ORF:497316_i1	0.632076	superoxide-generating NADPH oxidase activator activity
APIOS_SC0_c0_ORF:497316_i1	0.555799	suppression by symbiont of host innate immune response
APIOS_SC0_c0_ORF:497316_i1	0.52389	cytosol
APIOS_SC0_c0_ORF:497316_i1	0.554544	identical protein binding
APIOS_SC0_c0_ORF:497316_i1	0.513767	regulation of catalytic activity
APIOS_SC0_c0_ORF:497317_i1	0.933847	Putative hydroxymethylpyrimidine/phosphomethylpyrimidine kinase 2
APIOS_SC0_c0_ORF:497317_i1	0.816601	thiaminase activity
APIOS_SC0_c0_ORF:497317_i1	0.72874	thiamine-containing compound biosynthetic process
APIOS_SC0_c0_ORF:497317_i1	0.799119	phosphomethylpyrimidine kinase activity
APIOS_SC0_c0_ORF:497317_i1	0.726156	thiamine metabolic process
APIOS_SC0_c0_ORF:497317_i1	0.592342	phosphorylation
APIOS_SC0_c0_ORF:497322_i1	0.921409	Superoxide dismutase 1 copper chaperone
APIOS_SC0_c0_ORF:497322_i1	0.75406	superoxide metabolic process
APIOS_SC0_c0_ORF:497322_i1	0.586849	superoxide dismutase copper chaperone activity
APIOS_SC0_c0_ORF:497322_i1	0.475773	cytosol
APIOS_SC0_c0_ORF:497322_i1	0.45155	mitochondrial inner membrane
APIOS_SC0_c0_ORF:497322_i1	0.579353	protein maturation by copper ion transfer
APIOS_SC0_c0_ORF:497322_i1	0.538495	metal ion binding
APIOS_SC0_c0_ORF:497322_i1	0.437176	nucleus
APIOS_SC0_c0_ORF:497325_i1	0.571415	Peroxisomal membrane protein PMP22
APIOS_SC0_c0_ORF:497325_i1	0.442481	integral component of membrane
APIOS_SC0_c0_ORF:497337_i1	0.644791	60S ribosomal protein L32
APIOS_SC0_c0_ORF:497337_i1	0.588107	structural constituent of ribosome
APIOS_SC0_c0_ORF:497337_i1	0.576169	translation
APIOS_SC0_c0_ORF:497337_i1	0.559902	ribosome
APIOS_SC0_c0_ORF:497318_i1	0.430763	ATP-dependent RNA helicase DBP2
APIOS_SC0_c0_ORF:497318_i1	0.730824	RNA helicase activity
APIOS_SC0_c0_ORF:497318_i1	0.55715	ATP binding
APIOS_SC0_c0_ORF:497318_i1	0.533592	hydrolase activity
APIOS_SC0_c0_ORF:497318_i1	0.523289	nucleic acid binding
APIOS_SC0_c0_ORF:497326_i1	0.453549	Prephenate dehydrogenase [NADP(+)]
APIOS_SC0_c0_ORF:497326_i1	0.79979	prephenate dehydrogenase (NADP+) activity
APIOS_SC0_c0_ORF:497326_i1	0.785664	tyrosine biosynthetic process
APIOS_SC0_c0_ORF:497326_i1	0.799724	prephenate dehydrogenase (NAD+) activity
APIOS_SC0_c0_ORF:497326_i1	0.600146	cellular amino acid biosynthetic process
APIOS_SC0_c0_ORF:497319_i1	0.819867	DnaJ protein like protein xdj1
APIOS_SC0_c0_ORF:497319_i1	0.825341	Hsp70 protein binding
APIOS_SC0_c0_ORF:497319_i1	0.72304	response to heat
APIOS_SC0_c0_ORF:497319_i1	0.71937	unfolded protein binding
APIOS_SC0_c0_ORF:497319_i1	0.686397	protein folding
APIOS_SC0_c0_ORF:497319_i1	0.54295	ATP binding
APIOS_SC0_c0_ORF:497319_i1	0.538488	metal ion binding
APIOS_SC0_c0_ORF:497330_i1	0.790802	54S ribosomal protein L23, mitochondrial
APIOS_SC0_c0_ORF:497330_i1	0.588103	structural constituent of ribosome
APIOS_SC0_c0_ORF:497330_i1	0.576165	translation
APIOS_SC0_c0_ORF:497330_i1	0.559899	ribosome
APIOS_SC0_c0_ORF:497287_i1	0.645807	60S ribosomal protein L32
APIOS_SC0_c0_ORF:497287_i1	0.588106	structural constituent of ribosome
APIOS_SC0_c0_ORF:497287_i1	0.576168	translation
APIOS_SC0_c0_ORF:497287_i1	0.559902	ribosome
APIOS_SC0_c0_ORF:497280_i1	0.790802	54S ribosomal protein L23, mitochondrial
APIOS_SC0_c0_ORF:497280_i1	0.588103	structural constituent of ribosome
APIOS_SC0_c0_ORF:497280_i1	0.576165	translation
APIOS_SC0_c0_ORF:497280_i1	0.559899	ribosome
APIOS_SC0_c0_ORF:497276_i1	0.453549	Prephenate dehydrogenase [NADP(+)]
APIOS_SC0_c0_ORF:497276_i1	0.79979	prephenate dehydrogenase (NADP+) activity
APIOS_SC0_c0_ORF:497276_i1	0.785664	tyrosine biosynthetic process
APIOS_SC0_c0_ORF:497276_i1	0.799724	prephenate dehydrogenase (NAD+) activity
APIOS_SC0_c0_ORF:497276_i1	0.600146	cellular amino acid biosynthetic process
APIOS_SC0_c0_ORF:497505_i1	0.799725	prephenate dehydrogenase (NAD+) activity
APIOS_SC0_c0_ORF:497505_i1	0.615664	cellular amino acid biosynthetic process
APIOS_SC0_c0_ORF:497510_i1	0.724877	Uricase
APIOS_SC0_c0_ORF:497510_i1	0.847146	urate oxidase activity
APIOS_SC0_c0_ORF:497510_i1	0.821361	urate catabolic process
APIOS_SC0_c0_ORF:497510_i1	0.754273	microbody
APIOS_SC0_c0_ORF:497510_i1	0.736323	purine nucleobase metabolic process
APIOS_SC0_c0_ORF:497739_i1	0.571415	Peroxisomal membrane protein PMP22
APIOS_SC0_c0_ORF:497739_i1	0.442481	integral component of membrane
APIOS_SC0_c0_ORF:497541_i1	0.819867	DnaJ protein like protein xdj1
APIOS_SC0_c0_ORF:497541_i1	0.825341	Hsp70 protein binding
APIOS_SC0_c0_ORF:497541_i1	0.72304	response to heat
APIOS_SC0_c0_ORF:497541_i1	0.71937	unfolded protein binding
APIOS_SC0_c0_ORF:497541_i1	0.686397	protein folding
APIOS_SC0_c0_ORF:497541_i1	0.54295	ATP binding
APIOS_SC0_c0_ORF:497541_i1	0.538488	metal ion binding
APIOS_SC0_c0_ORF:497168_i1	0.730816	RNA helicase activity
APIOS_SC0_c0_ORF:497168_i1	0.557145	ATP binding
APIOS_SC0_c0_ORF:497168_i1	0.532482	hydrolase activity
APIOS_SC0_c0_ORF:497168_i1	0.523285	nucleic acid binding
APIOS_SC0_c0_ORF:497140_i1	0.921409	Superoxide dismutase 1 copper chaperone
APIOS_SC0_c0_ORF:497140_i1	0.75406	superoxide metabolic process
APIOS_SC0_c0_ORF:497140_i1	0.586849	superoxide dismutase copper chaperone activity
APIOS_SC0_c0_ORF:497140_i1	0.475773	cytosol
APIOS_SC0_c0_ORF:497140_i1	0.45155	mitochondrial inner membrane
APIOS_SC0_c0_ORF:497140_i1	0.579353	protein maturation by copper ion transfer
APIOS_SC0_c0_ORF:497140_i1	0.538495	metal ion binding
APIOS_SC0_c0_ORF:497140_i1	0.437176	nucleus
APIOS_SC0_c0_ORF:497144_i1	0.571415	Peroxisomal membrane protein PMP22
APIOS_SC0_c0_ORF:497144_i1	0.442481	integral component of membrane
APIOS_SC0_c0_ORF:497185_i1	0.949815	Putative hydroxymethylpyrimidine/phosphomethylpyrimidine kinase 2
APIOS_SC0_c0_ORF:497185_i1	0.822065	thiaminase activity
APIOS_SC0_c0_ORF:497185_i1	0.726161	thiamine metabolic process
APIOS_SC0_c0_ORF:497185_i1	0.792309	phosphomethylpyrimidine kinase activity
APIOS_SC0_c0_ORF:497185_i1	0.7229	thiamine-containing compound biosynthetic process
APIOS_SC0_c0_ORF:497185_i1	0.592345	phosphorylation
APIOS_SC0_c0_ORF:498038_i1	0.523285	nucleic acid binding
APIOS_SC0_c0_ORF:498019_i1	0.790802	54S ribosomal protein L23, mitochondrial
APIOS_SC0_c0_ORF:498019_i1	0.588103	structural constituent of ribosome
APIOS_SC0_c0_ORF:498019_i1	0.576165	translation
APIOS_SC0_c0_ORF:498019_i1	0.559899	ribosome
APIOS_SC0_c0_ORF:498010_i1	0.921409	Superoxide dismutase 1 copper chaperone
APIOS_SC0_c0_ORF:498010_i1	0.75406	superoxide metabolic process
APIOS_SC0_c0_ORF:498010_i1	0.586849	superoxide dismutase copper chaperone activity
APIOS_SC0_c0_ORF:498010_i1	0.475773	cytosol
APIOS_SC0_c0_ORF:498010_i1	0.45155	mitochondrial inner membrane
APIOS_SC0_c0_ORF:498010_i1	0.579353	protein maturation by copper ion transfer
APIOS_SC0_c0_ORF:498010_i1	0.538495	metal ion binding
APIOS_SC0_c0_ORF:498204_i1	0.645807	60S ribosomal protein L32
APIOS_SC0_c0_ORF:498204_i1	0.588106	structural constituent of ribosome
APIOS_SC0_c0_ORF:498204_i1	0.576168	translation
APIOS_SC0_c0_ORF:498204_i1	0.559902	ribosome
APIOS_SC0_c0_ORF:498193_i1	0.453549	Prephenate dehydrogenase [NADP(+)]
APIOS_SC0_c0_ORF:498193_i1	0.79979	prephenate dehydrogenase (NADP+) activity
APIOS_SC0_c0_ORF:498193_i1	0.785664	tyrosine biosynthetic process
APIOS_SC0_c0_ORF:498193_i1	0.799724	prephenate dehydrogenase (NAD+) activity
APIOS_SC0_c0_ORF:498193_i1	0.600146	cellular amino acid biosynthetic process
APIOS_SC0_c0_ORF:497387_i1	0.790802	54S ribosomal protein L23, mitochondrial
APIOS_SC0_c0_ORF:497387_i1	0.588103	structural constituent of ribosome
APIOS_SC0_c0_ORF:497387_i1	0.576165	translation
APIOS_SC0_c0_ORF:497387_i1	0.559899	ribosome
APIOS_SC0_c0_ORF:497404_i1	0.730816	RNA helicase activity
APIOS_SC0_c0_ORF:497404_i1	0.557145	ATP binding
APIOS_SC0_c0_ORF:497404_i1	0.532482	hydrolase activity
APIOS_SC0_c0_ORF:497404_i1	0.523285	nucleic acid binding
APIOS_SC0_c0_ORF:497268_i1	0.730824	RNA helicase activity
APIOS_SC0_c0_ORF:497268_i1	0.55715	ATP binding
APIOS_SC0_c0_ORF:497268_i1	0.533592	hydrolase activity
APIOS_SC0_c0_ORF:497268_i1	0.523289	nucleic acid binding
APIOS_SC0_c0_ORF:497271_i1	0.921409	Superoxide dismutase 1 copper chaperone
APIOS_SC0_c0_ORF:497271_i1	0.75406	superoxide metabolic process
APIOS_SC0_c0_ORF:497271_i1	0.586849	superoxide dismutase copper chaperone activity
APIOS_SC0_c0_ORF:497271_i1	0.475773	cytosol
APIOS_SC0_c0_ORF:497271_i1	0.45155	mitochondrial inner membrane
APIOS_SC0_c0_ORF:497271_i1	0.579353	protein maturation by copper ion transfer
APIOS_SC0_c0_ORF:497271_i1	0.538495	metal ion binding
APIOS_SC0_c0_ORF:497271_i1	0.437176	nucleus
APIOS_SC0_c0_ORF:497266_i1	0.949815	Putative hydroxymethylpyrimidine/phosphomethylpyrimidine kinase 2
APIOS_SC0_c0_ORF:497266_i1	0.822065	thiaminase activity
APIOS_SC0_c0_ORF:497266_i1	0.726161	thiamine metabolic process
APIOS_SC0_c0_ORF:497266_i1	0.792309	phosphomethylpyrimidine kinase activity
APIOS_SC0_c0_ORF:497266_i1	0.7229	thiamine-containing compound biosynthetic process
APIOS_SC0_c0_ORF:497266_i1	0.592345	phosphorylation
APIOS_SC0_c0_ORF:497267_i1	0.944269	NADPH oxidase regulator NoxR
APIOS_SC0_c0_ORF:497267_i1	0.632081	superoxide-generating NADPH oxidase activator activity
APIOS_SC0_c0_ORF:497267_i1	0.555803	suppression by symbiont of host innate immune response
APIOS_SC0_c0_ORF:497267_i1	0.524057	cytosol
APIOS_SC0_c0_ORF:497267_i1	0.554547	identical protein binding
APIOS_SC0_c0_ORF:497267_i1	0.513769	regulation of catalytic activity
APIOS_SC0_c0_ORF:497275_i1	0.571415	Peroxisomal membrane protein PMP22
APIOS_SC0_c0_ORF:497275_i1	0.442481	integral component of membrane
APIOS_SC0_c0_ORF:497299_i1	0.730816	RNA helicase activity
APIOS_SC0_c0_ORF:497299_i1	0.557145	ATP binding
APIOS_SC0_c0_ORF:497299_i1	0.532482	hydrolase activity
APIOS_SC0_c0_ORF:497299_i1	0.523285	nucleic acid binding
APIOS_SC0_c0_ORF:497273_i1	0.724877	Uricase
APIOS_SC0_c0_ORF:497273_i1	0.847146	urate oxidase activity
APIOS_SC0_c0_ORF:497273_i1	0.821361	urate catabolic process
APIOS_SC0_c0_ORF:497273_i1	0.754273	microbody
APIOS_SC0_c0_ORF:497273_i1	0.736323	purine nucleobase metabolic process
APIOS_SC0_c0_ORF:497269_i1	0.819867	DnaJ protein like protein xdj1
APIOS_SC0_c0_ORF:497269_i1	0.825341	Hsp70 protein binding
APIOS_SC0_c0_ORF:497269_i1	0.72304	response to heat
APIOS_SC0_c0_ORF:497269_i1	0.71937	unfolded protein binding
APIOS_SC0_c0_ORF:497269_i1	0.686397	protein folding
APIOS_SC0_c0_ORF:497269_i1	0.54295	ATP binding
APIOS_SC0_c0_ORF:497269_i1	0.538488	metal ion binding
APIOS_SC0_c0_ORF:497232_i1	0.819867	DnaJ protein like protein xdj1
APIOS_SC0_c0_ORF:497232_i1	0.825341	Hsp70 protein binding
APIOS_SC0_c0_ORF:497232_i1	0.72304	response to heat
APIOS_SC0_c0_ORF:497232_i1	0.71937	unfolded protein binding
APIOS_SC0_c0_ORF:497232_i1	0.686397	protein folding
APIOS_SC0_c0_ORF:497232_i1	0.54295	ATP binding
APIOS_SC0_c0_ORF:497232_i1	0.538488	metal ion binding
APIOS_SC0_c0_ORF:497236_i1	0.724877	Uricase
APIOS_SC0_c0_ORF:497236_i1	0.847146	urate oxidase activity
APIOS_SC0_c0_ORF:497236_i1	0.821361	urate catabolic process
APIOS_SC0_c0_ORF:497236_i1	0.754273	microbody
APIOS_SC0_c0_ORF:497236_i1	0.736323	purine nucleobase metabolic process
APIOS_SC0_c0_ORF:497237_i1	0.571415	Peroxisomal membrane protein PMP22
APIOS_SC0_c0_ORF:497237_i1	0.442481	integral component of membrane
APIOS_SC0_c0_ORF:497233_i1	0.538171	Prephenate dehydrogenase [NADP(+)]
APIOS_SC0_c0_ORF:497233_i1	0.799791	prephenate dehydrogenase (NADP+) activity
APIOS_SC0_c0_ORF:497233_i1	0.785665	tyrosine biosynthetic process
APIOS_SC0_c0_ORF:497233_i1	0.799725	prephenate dehydrogenase (NAD+) activity
APIOS_SC0_c0_ORF:497233_i1	0.615664	cellular amino acid biosynthetic process
APIOS_SC0_c0_ORF:497245_i1	0.754056	superoxide metabolic process
APIOS_SC0_c0_ORF:497245_i1	0.58814	superoxide dismutase copper chaperone activity
APIOS_SC0_c0_ORF:497245_i1	0.476555	cytosol
APIOS_SC0_c0_ORF:497245_i1	0.452222	mitochondrial inner membrane
APIOS_SC0_c0_ORF:497245_i1	0.58061	protein maturation by copper ion transfer
APIOS_SC0_c0_ORF:497245_i1	0.538493	metal ion binding
APIOS_SC0_c0_ORF:497245_i1	0.437782	nucleus
APIOS_SC0_c0_ORF:497242_i1	0.790802	54S ribosomal protein L23, mitochondrial
APIOS_SC0_c0_ORF:497242_i1	0.588103	structural constituent of ribosome
APIOS_SC0_c0_ORF:497242_i1	0.576165	translation
APIOS_SC0_c0_ORF:497242_i1	0.559899	ribosome
APIOS_SC0_c0_ORF:497231_i1	0.94591	NADPH oxidase regulator NoxR
APIOS_SC0_c0_ORF:497231_i1	0.632076	superoxide-generating NADPH oxidase activator activity
APIOS_SC0_c0_ORF:497231_i1	0.555799	suppression by symbiont of host innate immune response
APIOS_SC0_c0_ORF:497231_i1	0.52389	cytosol
APIOS_SC0_c0_ORF:497231_i1	0.554544	identical protein binding
APIOS_SC0_c0_ORF:497231_i1	0.513767	regulation of catalytic activity
APIOS_SC0_c0_ORF:497247_i1	0.645807	60S ribosomal protein L32
APIOS_SC0_c0_ORF:497247_i1	0.588106	structural constituent of ribosome
APIOS_SC0_c0_ORF:497247_i1	0.576168	translation
APIOS_SC0_c0_ORF:497247_i1	0.559902	ribosome
APIOS_SC0_c0_ORF:497520_i1	0.645807	60S ribosomal protein L32
APIOS_SC0_c0_ORF:497520_i1	0.588106	structural constituent of ribosome
APIOS_SC0_c0_ORF:497520_i1	0.576168	translation
APIOS_SC0_c0_ORF:497520_i1	0.559902	ribosome
APIOS_SC0_c0_ORF:497507_i1	0.789819	DnaJ protein like protein xdj1
APIOS_SC0_c0_ORF:497507_i1	0.825335	Hsp70 protein binding
APIOS_SC0_c0_ORF:497507_i1	0.721451	response to heat
APIOS_SC0_c0_ORF:497507_i1	0.719365	unfolded protein binding
APIOS_SC0_c0_ORF:497507_i1	0.686393	protein folding
APIOS_SC0_c0_ORF:497507_i1	0.542045	ATP binding
APIOS_SC0_c0_ORF:497507_i1	0.538486	metal ion binding
APIOS_SC0_c0_ORF:497508_i1	0.921409	Superoxide dismutase 1 copper chaperone
APIOS_SC0_c0_ORF:497508_i1	0.75406	superoxide metabolic process
APIOS_SC0_c0_ORF:497508_i1	0.586849	superoxide dismutase copper chaperone activity
APIOS_SC0_c0_ORF:497508_i1	0.475773	cytosol
APIOS_SC0_c0_ORF:497508_i1	0.45155	mitochondrial inner membrane
APIOS_SC0_c0_ORF:497508_i1	0.579353	protein maturation by copper ion transfer
APIOS_SC0_c0_ORF:497508_i1	0.538495	metal ion binding
APIOS_SC0_c0_ORF:497508_i1	0.437176	nucleus
APIOS_SC0_c0_ORF:497515_i1	0.790802	54S ribosomal protein L23, mitochondrial
APIOS_SC0_c0_ORF:497515_i1	0.588103	structural constituent of ribosome
APIOS_SC0_c0_ORF:497515_i1	0.576165	translation
APIOS_SC0_c0_ORF:497515_i1	0.559899	ribosome
APIOS_SC0_c0_ORF:497504_i1	0.94591	NADPH oxidase regulator NoxR
APIOS_SC0_c0_ORF:497504_i1	0.632076	superoxide-generating NADPH oxidase activator activity
APIOS_SC0_c0_ORF:497504_i1	0.555799	suppression by symbiont of host innate immune response
APIOS_SC0_c0_ORF:497504_i1	0.52389	cytosol
APIOS_SC0_c0_ORF:497504_i1	0.554544	identical protein binding
APIOS_SC0_c0_ORF:497504_i1	0.513767	regulation of catalytic activity
APIOS_SC0_c0_ORF:497511_i1	0.571415	Peroxisomal membrane protein PMP22
APIOS_SC0_c0_ORF:497511_i1	0.442481	integral component of membrane
APIOS_SC0_c0_ORF:497505_i1	0.538171	Prephenate dehydrogenase [NADP(+)]
APIOS_SC0_c0_ORF:497505_i1	0.799791	prephenate dehydrogenase (NADP+) activity
APIOS_SC0_c0_ORF:497505_i1	0.785665	tyrosine biosynthetic process
APIOS_SC0_c0_ORF:497731_i1	0.933847	Putative hydroxymethylpyrimidine/phosphomethylpyrimidine kinase 2
APIOS_SC0_c0_ORF:497731_i1	0.816601	thiaminase activity
APIOS_SC0_c0_ORF:497731_i1	0.72874	thiamine-containing compound biosynthetic process
APIOS_SC0_c0_ORF:497731_i1	0.799119	phosphomethylpyrimidine kinase activity
APIOS_SC0_c0_ORF:497731_i1	0.726156	thiamine metabolic process
APIOS_SC0_c0_ORF:497731_i1	0.592342	phosphorylation
APIOS_SC0_c0_ORF:497730_i1	0.430606	ATP-dependent RNA helicase DBP2
APIOS_SC0_c0_ORF:497730_i1	0.730825	RNA helicase activity
APIOS_SC0_c0_ORF:497730_i1	0.55715	ATP binding
APIOS_SC0_c0_ORF:497730_i1	0.533592	hydrolase activity
APIOS_SC0_c0_ORF:497730_i1	0.52329	nucleic acid binding
APIOS_SC0_c0_ORF:497740_i1	0.453549	Prephenate dehydrogenase [NADP(+)]
APIOS_SC0_c0_ORF:497740_i1	0.79979	prephenate dehydrogenase (NADP+) activity
APIOS_SC0_c0_ORF:497740_i1	0.785664	tyrosine biosynthetic process
APIOS_SC0_c0_ORF:497740_i1	0.799724	prephenate dehydrogenase (NAD+) activity
APIOS_SC0_c0_ORF:497740_i1	0.600146	cellular amino acid biosynthetic process
APIOS_SC0_c0_ORF:497738_i1	0.724877	Uricase
APIOS_SC0_c0_ORF:497738_i1	0.847146	urate oxidase activity
APIOS_SC0_c0_ORF:497738_i1	0.821361	urate catabolic process
APIOS_SC0_c0_ORF:497738_i1	0.754273	microbody
APIOS_SC0_c0_ORF:497738_i1	0.736323	purine nucleobase metabolic process
APIOS_SC0_c0_ORF:497736_i1	0.921409	Superoxide dismutase 1 copper chaperone
APIOS_SC0_c0_ORF:497736_i1	0.75406	superoxide metabolic process
APIOS_SC0_c0_ORF:497736_i1	0.586849	superoxide dismutase copper chaperone activity
APIOS_SC0_c0_ORF:497736_i1	0.475773	cytosol
APIOS_SC0_c0_ORF:497736_i1	0.45155	mitochondrial inner membrane
APIOS_SC0_c0_ORF:497736_i1	0.579353	protein maturation by copper ion transfer
APIOS_SC0_c0_ORF:497736_i1	0.538495	metal ion binding
APIOS_SC0_c0_ORF:497736_i1	0.437176	nucleus
APIOS_SC0_c0_ORF:497733_i1	0.819867	DnaJ protein like protein xdj1
APIOS_SC0_c0_ORF:497733_i1	0.825341	Hsp70 protein binding
APIOS_SC0_c0_ORF:497733_i1	0.72304	response to heat
APIOS_SC0_c0_ORF:497733_i1	0.71937	unfolded protein binding
APIOS_SC0_c0_ORF:497733_i1	0.686397	protein folding
APIOS_SC0_c0_ORF:497733_i1	0.54295	ATP binding
APIOS_SC0_c0_ORF:497733_i1	0.538488	metal ion binding
APIOS_SC0_c0_ORF:497752_i1	0.645807	60S ribosomal protein L32
APIOS_SC0_c0_ORF:497752_i1	0.588106	structural constituent of ribosome
APIOS_SC0_c0_ORF:497752_i1	0.576168	translation
APIOS_SC0_c0_ORF:497752_i1	0.559902	ribosome
APIOS_SC0_c0_ORF:497744_i1	0.790802	54S ribosomal protein L23, mitochondrial
APIOS_SC0_c0_ORF:497744_i1	0.588103	structural constituent of ribosome
APIOS_SC0_c0_ORF:497744_i1	0.576165	translation
APIOS_SC0_c0_ORF:497744_i1	0.559899	ribosome
APIOS_SC0_c0_ORF:497732_i1	0.944269	NADPH oxidase regulator NoxR
APIOS_SC0_c0_ORF:497732_i1	0.632081	superoxide-generating NADPH oxidase activator activity
APIOS_SC0_c0_ORF:497732_i1	0.555803	suppression by symbiont of host innate immune response
APIOS_SC0_c0_ORF:497732_i1	0.524057	cytosol
APIOS_SC0_c0_ORF:497732_i1	0.554547	identical protein binding
APIOS_SC0_c0_ORF:497732_i1	0.513769	regulation of catalytic activity
APIOS_SC0_c0_ORF:497690_i1	0.724877	Uricase
APIOS_SC0_c0_ORF:497690_i1	0.847146	urate oxidase activity
APIOS_SC0_c0_ORF:497690_i1	0.821361	urate catabolic process
APIOS_SC0_c0_ORF:497690_i1	0.754273	microbody
APIOS_SC0_c0_ORF:497690_i1	0.736323	purine nucleobase metabolic process
APIOS_SC0_c0_ORF:497681_i1	0.431113	ATP-dependent RNA helicase DBP2
APIOS_SC0_c0_ORF:497681_i1	0.730824	RNA helicase activity
APIOS_SC0_c0_ORF:497681_i1	0.55715	ATP binding
APIOS_SC0_c0_ORF:497681_i1	0.533592	hydrolase activity
APIOS_SC0_c0_ORF:497681_i1	0.523289	nucleic acid binding
APIOS_SC0_c0_ORF:497683_i1	0.949815	Putative hydroxymethylpyrimidine/phosphomethylpyrimidine kinase 2
APIOS_SC0_c0_ORF:497683_i1	0.822065	thiaminase activity
APIOS_SC0_c0_ORF:497683_i1	0.726161	thiamine metabolic process
APIOS_SC0_c0_ORF:497683_i1	0.792309	phosphomethylpyrimidine kinase activity
APIOS_SC0_c0_ORF:497683_i1	0.7229	thiamine-containing compound biosynthetic process
APIOS_SC0_c0_ORF:497683_i1	0.592345	phosphorylation
APIOS_SC0_c0_ORF:497692_i1	0.571415	Peroxisomal membrane protein PMP22
APIOS_SC0_c0_ORF:497692_i1	0.442481	integral component of membrane
APIOS_SC0_c0_ORF:497703_i1	0.645807	60S ribosomal protein L32
APIOS_SC0_c0_ORF:497703_i1	0.588106	structural constituent of ribosome
APIOS_SC0_c0_ORF:497703_i1	0.576168	translation
APIOS_SC0_c0_ORF:497703_i1	0.559902	ribosome
APIOS_SC0_c0_ORF:497714_i1	0.730816	RNA helicase activity
APIOS_SC0_c0_ORF:497714_i1	0.557145	ATP binding
APIOS_SC0_c0_ORF:497714_i1	0.532482	hydrolase activity
APIOS_SC0_c0_ORF:497714_i1	0.523285	nucleic acid binding
APIOS_SC0_c0_ORF:497688_i1	0.921409	Superoxide dismutase 1 copper chaperone
APIOS_SC0_c0_ORF:497688_i1	0.75406	superoxide metabolic process
APIOS_SC0_c0_ORF:497688_i1	0.586849	superoxide dismutase copper chaperone activity
APIOS_SC0_c0_ORF:497688_i1	0.475773	cytosol
APIOS_SC0_c0_ORF:497688_i1	0.45155	mitochondrial inner membrane
APIOS_SC0_c0_ORF:497688_i1	0.579353	protein maturation by copper ion transfer
APIOS_SC0_c0_ORF:497688_i1	0.538495	metal ion binding
APIOS_SC0_c0_ORF:497688_i1	0.437176	nucleus
APIOS_SC0_c0_ORF:497685_i1	0.819867	DnaJ protein like protein xdj1
APIOS_SC0_c0_ORF:497685_i1	0.825341	Hsp70 protein binding
APIOS_SC0_c0_ORF:497685_i1	0.72304	response to heat
APIOS_SC0_c0_ORF:497685_i1	0.71937	unfolded protein binding
APIOS_SC0_c0_ORF:497685_i1	0.686397	protein folding
APIOS_SC0_c0_ORF:497685_i1	0.54295	ATP binding
APIOS_SC0_c0_ORF:497685_i1	0.538488	metal ion binding
APIOS_SC0_c0_ORF:497684_i1	0.944269	NADPH oxidase regulator NoxR
APIOS_SC0_c0_ORF:497684_i1	0.632081	superoxide-generating NADPH oxidase activator activity
APIOS_SC0_c0_ORF:497684_i1	0.555803	suppression by symbiont of host innate immune response
APIOS_SC0_c0_ORF:497684_i1	0.524057	cytosol
APIOS_SC0_c0_ORF:497684_i1	0.554547	identical protein binding
APIOS_SC0_c0_ORF:497684_i1	0.513769	regulation of catalytic activity
APIOS_SC0_c0_ORF:497696_i1	0.790802	54S ribosomal protein L23, mitochondrial
APIOS_SC0_c0_ORF:497696_i1	0.588103	structural constituent of ribosome
APIOS_SC0_c0_ORF:497696_i1	0.576165	translation
APIOS_SC0_c0_ORF:497696_i1	0.559899	ribosome
APIOS_SC0_c0_ORF:497686_i1	0.538171	Prephenate dehydrogenase [NADP(+)]
APIOS_SC0_c0_ORF:497686_i1	0.799791	prephenate dehydrogenase (NADP+) activity
APIOS_SC0_c0_ORF:497686_i1	0.785665	tyrosine biosynthetic process
APIOS_SC0_c0_ORF:497686_i1	0.799725	prephenate dehydrogenase (NAD+) activity
APIOS_SC0_c0_ORF:497686_i1	0.615664	cellular amino acid biosynthetic process
APIOS_SC0_c0_ORF:497835_i1	0.571415	Peroxisomal membrane protein PMP22
APIOS_SC0_c0_ORF:497835_i1	0.442481	integral component of membrane
APIOS_SC0_c0_ORF:497831_i1	0.921409	Superoxide dismutase 1 copper chaperone
APIOS_SC0_c0_ORF:497831_i1	0.75406	superoxide metabolic process
APIOS_SC0_c0_ORF:497831_i1	0.586849	superoxide dismutase copper chaperone activity
APIOS_SC0_c0_ORF:497831_i1	0.475773	cytosol
APIOS_SC0_c0_ORF:497831_i1	0.45155	mitochondrial inner membrane
APIOS_SC0_c0_ORF:497831_i1	0.579353	protein maturation by copper ion transfer
APIOS_SC0_c0_ORF:497831_i1	0.538495	metal ion binding
APIOS_SC0_c0_ORF:497831_i1	0.437176	nucleus
APIOS_SC0_c0_ORF:497828_i1	0.94591	NADPH oxidase regulator NoxR
APIOS_SC0_c0_ORF:497828_i1	0.632076	superoxide-generating NADPH oxidase activator activity
APIOS_SC0_c0_ORF:497828_i1	0.555799	suppression by symbiont of host innate immune response
APIOS_SC0_c0_ORF:497828_i1	0.52389	cytosol
APIOS_SC0_c0_ORF:497828_i1	0.554544	identical protein binding
APIOS_SC0_c0_ORF:497828_i1	0.513767	regulation of catalytic activity
APIOS_SC0_c0_ORF:497858_i1	0.730816	RNA helicase activity
APIOS_SC0_c0_ORF:497858_i1	0.557145	ATP binding
APIOS_SC0_c0_ORF:497858_i1	0.532482	hydrolase activity
APIOS_SC0_c0_ORF:497858_i1	0.523285	nucleic acid binding
APIOS_SC0_c0_ORF:497827_i1	0.949815	Putative hydroxymethylpyrimidine/phosphomethylpyrimidine kinase 2
APIOS_SC0_c0_ORF:497827_i1	0.822065	thiaminase activity
APIOS_SC0_c0_ORF:497827_i1	0.726161	thiamine metabolic process
APIOS_SC0_c0_ORF:497827_i1	0.792309	phosphomethylpyrimidine kinase activity
APIOS_SC0_c0_ORF:497827_i1	0.7229	thiamine-containing compound biosynthetic process
APIOS_SC0_c0_ORF:497827_i1	0.592345	phosphorylation
APIOS_SC0_c0_ORF:497847_i1	0.645807	60S ribosomal protein L32
APIOS_SC0_c0_ORF:497847_i1	0.588106	structural constituent of ribosome
APIOS_SC0_c0_ORF:497847_i1	0.576168	translation
APIOS_SC0_c0_ORF:497847_i1	0.559902	ribosome
APIOS_SC0_c0_ORF:497836_i1	0.453549	Prephenate dehydrogenase [NADP(+)]
APIOS_SC0_c0_ORF:497836_i1	0.79979	prephenate dehydrogenase (NADP+) activity
APIOS_SC0_c0_ORF:497836_i1	0.785664	tyrosine biosynthetic process
APIOS_SC0_c0_ORF:497836_i1	0.799724	prephenate dehydrogenase (NAD+) activity
APIOS_SC0_c0_ORF:497836_i1	0.600146	cellular amino acid biosynthetic process
APIOS_SC0_c0_ORF:497825_i1	0.431113	ATP-dependent RNA helicase DBP2
APIOS_SC0_c0_ORF:497825_i1	0.730824	RNA helicase activity
APIOS_SC0_c0_ORF:497825_i1	0.55715	ATP binding
APIOS_SC0_c0_ORF:497825_i1	0.533592	hydrolase activity
APIOS_SC0_c0_ORF:497825_i1	0.523289	nucleic acid binding
APIOS_SC0_c0_ORF:497833_i1	0.724877	Uricase
APIOS_SC0_c0_ORF:497833_i1	0.847146	urate oxidase activity
APIOS_SC0_c0_ORF:497833_i1	0.821361	urate catabolic process
APIOS_SC0_c0_ORF:497833_i1	0.754273	microbody
APIOS_SC0_c0_ORF:497833_i1	0.736323	purine nucleobase metabolic process
APIOS_SC0_c0_ORF:497840_i1	0.790802	54S ribosomal protein L23, mitochondrial
APIOS_SC0_c0_ORF:497840_i1	0.588103	structural constituent of ribosome
APIOS_SC0_c0_ORF:497840_i1	0.576165	translation
APIOS_SC0_c0_ORF:497840_i1	0.559899	ribosome
APIOS_SC0_c0_ORF:497829_i1	0.819867	DnaJ protein like protein xdj1
APIOS_SC0_c0_ORF:497829_i1	0.825341	Hsp70 protein binding
APIOS_SC0_c0_ORF:497829_i1	0.72304	response to heat
APIOS_SC0_c0_ORF:497829_i1	0.71937	unfolded protein binding
APIOS_SC0_c0_ORF:497829_i1	0.686397	protein folding
APIOS_SC0_c0_ORF:497829_i1	0.54295	ATP binding
APIOS_SC0_c0_ORF:497829_i1	0.538488	metal ion binding
APIOS_SC0_c0_ORF:497786_i1	0.571415	Peroxisomal membrane protein PMP22
APIOS_SC0_c0_ORF:497786_i1	0.442481	integral component of membrane
APIOS_SC0_c0_ORF:497777_i1	0.949815	Putative hydroxymethylpyrimidine/phosphomethylpyrimidine kinase 2
APIOS_SC0_c0_ORF:497777_i1	0.822065	thiaminase activity
APIOS_SC0_c0_ORF:497777_i1	0.726161	thiamine metabolic process
APIOS_SC0_c0_ORF:497777_i1	0.792309	phosphomethylpyrimidine kinase activity
APIOS_SC0_c0_ORF:497777_i1	0.7229	thiamine-containing compound biosynthetic process
APIOS_SC0_c0_ORF:497777_i1	0.592345	phosphorylation
APIOS_SC0_c0_ORF:497798_i1	0.645807	60S ribosomal protein L32
APIOS_SC0_c0_ORF:497798_i1	0.588106	structural constituent of ribosome
APIOS_SC0_c0_ORF:497798_i1	0.576168	translation
APIOS_SC0_c0_ORF:497798_i1	0.559902	ribosome
APIOS_SC0_c0_ORF:497782_i1	0.921409	Superoxide dismutase 1 copper chaperone
APIOS_SC0_c0_ORF:497782_i1	0.75406	superoxide metabolic process
APIOS_SC0_c0_ORF:497782_i1	0.586849	superoxide dismutase copper chaperone activity
APIOS_SC0_c0_ORF:497782_i1	0.475773	cytosol
APIOS_SC0_c0_ORF:497782_i1	0.45155	mitochondrial inner membrane
APIOS_SC0_c0_ORF:497782_i1	0.579353	protein maturation by copper ion transfer
APIOS_SC0_c0_ORF:497782_i1	0.538495	metal ion binding
APIOS_SC0_c0_ORF:497782_i1	0.437176	nucleus
APIOS_SC0_c0_ORF:497778_i1	0.94591	NADPH oxidase regulator NoxR
APIOS_SC0_c0_ORF:497778_i1	0.632076	superoxide-generating NADPH oxidase activator activity
APIOS_SC0_c0_ORF:497778_i1	0.555799	suppression by symbiont of host innate immune response
APIOS_SC0_c0_ORF:497778_i1	0.52389	cytosol
APIOS_SC0_c0_ORF:497778_i1	0.554544	identical protein binding
APIOS_SC0_c0_ORF:497778_i1	0.513767	regulation of catalytic activity
APIOS_SC0_c0_ORF:497779_i1	0.730824	RNA helicase activity
APIOS_SC0_c0_ORF:497779_i1	0.55715	ATP binding
APIOS_SC0_c0_ORF:497779_i1	0.533592	hydrolase activity
APIOS_SC0_c0_ORF:497779_i1	0.523289	nucleic acid binding
APIOS_SC0_c0_ORF:497780_i1	0.819867	DnaJ protein like protein xdj1
APIOS_SC0_c0_ORF:497780_i1	0.825341	Hsp70 protein binding
APIOS_SC0_c0_ORF:497780_i1	0.72304	response to heat
APIOS_SC0_c0_ORF:497780_i1	0.71937	unfolded protein binding
APIOS_SC0_c0_ORF:497780_i1	0.686397	protein folding
APIOS_SC0_c0_ORF:497780_i1	0.54295	ATP binding
APIOS_SC0_c0_ORF:497780_i1	0.538488	metal ion binding
APIOS_SC0_c0_ORF:497791_i1	0.790802	54S ribosomal protein L23, mitochondrial
APIOS_SC0_c0_ORF:497791_i1	0.588103	structural constituent of ribosome
APIOS_SC0_c0_ORF:497791_i1	0.576165	translation
APIOS_SC0_c0_ORF:497791_i1	0.559899	ribosome
APIOS_SC0_c0_ORF:497809_i1	0.730816	RNA helicase activity
APIOS_SC0_c0_ORF:497809_i1	0.557145	ATP binding
APIOS_SC0_c0_ORF:497809_i1	0.532482	hydrolase activity
APIOS_SC0_c0_ORF:497809_i1	0.523285	nucleic acid binding
APIOS_SC0_c0_ORF:497787_i1	0.453549	Prephenate dehydrogenase [NADP(+)]
APIOS_SC0_c0_ORF:497787_i1	0.79979	prephenate dehydrogenase (NADP+) activity
APIOS_SC0_c0_ORF:497787_i1	0.785664	tyrosine biosynthetic process
APIOS_SC0_c0_ORF:497787_i1	0.799724	prephenate dehydrogenase (NAD+) activity
APIOS_SC0_c0_ORF:497787_i1	0.600146	cellular amino acid biosynthetic process
APIOS_SC0_c0_ORF:497784_i1	0.724877	Uricase
APIOS_SC0_c0_ORF:497784_i1	0.847146	urate oxidase activity
APIOS_SC0_c0_ORF:497784_i1	0.821361	urate catabolic process
APIOS_SC0_c0_ORF:497784_i1	0.754273	microbody
APIOS_SC0_c0_ORF:497784_i1	0.736323	purine nucleobase metabolic process
APIOS_SC0_c0_ORF:497923_i1	0.949815	Putative hydroxymethylpyrimidine/phosphomethylpyrimidine kinase 2
APIOS_SC0_c0_ORF:497923_i1	0.822065	thiaminase activity
APIOS_SC0_c0_ORF:497923_i1	0.726161	thiamine metabolic process
APIOS_SC0_c0_ORF:497923_i1	0.792309	phosphomethylpyrimidine kinase activity
APIOS_SC0_c0_ORF:497923_i1	0.7229	thiamine-containing compound biosynthetic process
APIOS_SC0_c0_ORF:497923_i1	0.592345	phosphorylation
APIOS_SC0_c0_ORF:497955_i1	0.730816	RNA helicase activity
APIOS_SC0_c0_ORF:497955_i1	0.557145	ATP binding
APIOS_SC0_c0_ORF:497955_i1	0.532482	hydrolase activity
APIOS_SC0_c0_ORF:497955_i1	0.523285	nucleic acid binding
APIOS_SC0_c0_ORF:497944_i1	0.645807	60S ribosomal protein L32
APIOS_SC0_c0_ORF:497944_i1	0.588106	structural constituent of ribosome
APIOS_SC0_c0_ORF:497944_i1	0.576168	translation
APIOS_SC0_c0_ORF:497944_i1	0.559902	ribosome
APIOS_SC0_c0_ORF:497931_i1	0.724877	Uricase
APIOS_SC0_c0_ORF:497931_i1	0.847146	urate oxidase activity
APIOS_SC0_c0_ORF:497931_i1	0.821361	urate catabolic process
APIOS_SC0_c0_ORF:497931_i1	0.754273	microbody
APIOS_SC0_c0_ORF:497931_i1	0.736323	purine nucleobase metabolic process
APIOS_SC0_c0_ORF:497927_i1	0.538171	Prephenate dehydrogenase [NADP(+)]
APIOS_SC0_c0_ORF:497927_i1	0.799791	prephenate dehydrogenase (NADP+) activity
APIOS_SC0_c0_ORF:497927_i1	0.785665	tyrosine biosynthetic process
APIOS_SC0_c0_ORF:497927_i1	0.799725	prephenate dehydrogenase (NAD+) activity
APIOS_SC0_c0_ORF:497927_i1	0.615664	cellular amino acid biosynthetic process
APIOS_SC0_c0_ORF:497933_i1	0.571415	Peroxisomal membrane protein PMP22
APIOS_SC0_c0_ORF:497933_i1	0.442481	integral component of membrane
APIOS_SC0_c0_ORF:497925_i1	0.730824	RNA helicase activity
APIOS_SC0_c0_ORF:497925_i1	0.55715	ATP binding
APIOS_SC0_c0_ORF:497925_i1	0.533592	hydrolase activity
APIOS_SC0_c0_ORF:497925_i1	0.523289	nucleic acid binding
APIOS_SC0_c0_ORF:497924_i1	0.944269	NADPH oxidase regulator NoxR
APIOS_SC0_c0_ORF:497924_i1	0.632081	superoxide-generating NADPH oxidase activator activity
APIOS_SC0_c0_ORF:497924_i1	0.555803	suppression by symbiont of host innate immune response
APIOS_SC0_c0_ORF:497924_i1	0.524057	cytosol
APIOS_SC0_c0_ORF:497924_i1	0.554547	identical protein binding
APIOS_SC0_c0_ORF:497924_i1	0.513769	regulation of catalytic activity
APIOS_SC0_c0_ORF:497937_i1	0.790802	54S ribosomal protein L23, mitochondrial
APIOS_SC0_c0_ORF:497937_i1	0.588103	structural constituent of ribosome
APIOS_SC0_c0_ORF:497937_i1	0.576165	translation
APIOS_SC0_c0_ORF:497937_i1	0.559899	ribosome
APIOS_SC0_c0_ORF:497926_i1	0.819867	DnaJ protein like protein xdj1
APIOS_SC0_c0_ORF:497926_i1	0.825341	Hsp70 protein binding
APIOS_SC0_c0_ORF:497926_i1	0.72304	response to heat
APIOS_SC0_c0_ORF:497926_i1	0.71937	unfolded protein binding
APIOS_SC0_c0_ORF:497926_i1	0.686397	protein folding
APIOS_SC0_c0_ORF:497926_i1	0.54295	ATP binding
APIOS_SC0_c0_ORF:497926_i1	0.538488	metal ion binding
APIOS_SC0_c0_ORF:497929_i1	0.921409	Superoxide dismutase 1 copper chaperone
APIOS_SC0_c0_ORF:497929_i1	0.75406	superoxide metabolic process
APIOS_SC0_c0_ORF:497929_i1	0.586849	superoxide dismutase copper chaperone activity
APIOS_SC0_c0_ORF:497929_i1	0.475773	cytosol
APIOS_SC0_c0_ORF:497929_i1	0.45155	mitochondrial inner membrane
APIOS_SC0_c0_ORF:497929_i1	0.579353	protein maturation by copper ion transfer
APIOS_SC0_c0_ORF:497929_i1	0.538495	metal ion binding
APIOS_SC0_c0_ORF:497929_i1	0.437176	nucleus
APIOS_SC0_c0_ORF:497880_i1	0.921409	Superoxide dismutase 1 copper chaperone
APIOS_SC0_c0_ORF:497880_i1	0.75406	superoxide metabolic process
APIOS_SC0_c0_ORF:497880_i1	0.586849	superoxide dismutase copper chaperone activity
APIOS_SC0_c0_ORF:497880_i1	0.475773	cytosol
APIOS_SC0_c0_ORF:497880_i1	0.45155	mitochondrial inner membrane
APIOS_SC0_c0_ORF:497880_i1	0.579353	protein maturation by copper ion transfer
APIOS_SC0_c0_ORF:497880_i1	0.538495	metal ion binding
APIOS_SC0_c0_ORF:497880_i1	0.437176	nucleus
APIOS_SC0_c0_ORF:497877_i1	0.933847	Putative hydroxymethylpyrimidine/phosphomethylpyrimidine kinase 2
APIOS_SC0_c0_ORF:497877_i1	0.816601	thiaminase activity
APIOS_SC0_c0_ORF:497877_i1	0.72874	thiamine-containing compound biosynthetic process
APIOS_SC0_c0_ORF:497877_i1	0.799119	phosphomethylpyrimidine kinase activity
APIOS_SC0_c0_ORF:497877_i1	0.726156	thiamine metabolic process
APIOS_SC0_c0_ORF:497877_i1	0.592342	phosphorylation
APIOS_SC0_c0_ORF:497884_i1	0.571415	Peroxisomal membrane protein PMP22
APIOS_SC0_c0_ORF:497884_i1	0.442481	integral component of membrane
APIOS_SC0_c0_ORF:497885_i1	0.453549	Prephenate dehydrogenase [NADP(+)]
APIOS_SC0_c0_ORF:497885_i1	0.79979	prephenate dehydrogenase (NADP+) activity
APIOS_SC0_c0_ORF:497885_i1	0.785664	tyrosine biosynthetic process
APIOS_SC0_c0_ORF:497885_i1	0.799724	prephenate dehydrogenase (NAD+) activity
APIOS_SC0_c0_ORF:497885_i1	0.600146	cellular amino acid biosynthetic process
APIOS_SC0_c0_ORF:497876_i1	0.94591	NADPH oxidase regulator NoxR
APIOS_SC0_c0_ORF:497876_i1	0.632076	superoxide-generating NADPH oxidase activator activity
APIOS_SC0_c0_ORF:497876_i1	0.555799	suppression by symbiont of host innate immune response
APIOS_SC0_c0_ORF:497876_i1	0.52389	cytosol
APIOS_SC0_c0_ORF:497876_i1	0.554544	identical protein binding
APIOS_SC0_c0_ORF:497876_i1	0.513767	regulation of catalytic activity
APIOS_SC0_c0_ORF:497896_i1	0.645807	60S ribosomal protein L32
APIOS_SC0_c0_ORF:497896_i1	0.588106	structural constituent of ribosome
APIOS_SC0_c0_ORF:497896_i1	0.576168	translation
APIOS_SC0_c0_ORF:497896_i1	0.559902	ribosome
APIOS_SC0_c0_ORF:497874_i1	0.431113	ATP-dependent RNA helicase DBP2
APIOS_SC0_c0_ORF:497874_i1	0.730824	RNA helicase activity
APIOS_SC0_c0_ORF:497874_i1	0.55715	ATP binding
APIOS_SC0_c0_ORF:497874_i1	0.533592	hydrolase activity
APIOS_SC0_c0_ORF:497874_i1	0.523289	nucleic acid binding
APIOS_SC0_c0_ORF:497889_i1	0.790802	54S ribosomal protein L23, mitochondrial
APIOS_SC0_c0_ORF:497889_i1	0.588103	structural constituent of ribosome
APIOS_SC0_c0_ORF:497889_i1	0.576165	translation
APIOS_SC0_c0_ORF:497889_i1	0.559899	ribosome
APIOS_SC0_c0_ORF:497907_i1	0.730816	RNA helicase activity
APIOS_SC0_c0_ORF:497907_i1	0.557145	ATP binding
APIOS_SC0_c0_ORF:497907_i1	0.532482	hydrolase activity
APIOS_SC0_c0_ORF:497907_i1	0.523285	nucleic acid binding
APIOS_SC0_c0_ORF:497878_i1	0.819867	DnaJ protein like protein xdj1
APIOS_SC0_c0_ORF:497878_i1	0.825341	Hsp70 protein binding
APIOS_SC0_c0_ORF:497878_i1	0.72304	response to heat
APIOS_SC0_c0_ORF:497878_i1	0.71937	unfolded protein binding
APIOS_SC0_c0_ORF:497878_i1	0.686397	protein folding
APIOS_SC0_c0_ORF:497878_i1	0.54295	ATP binding
APIOS_SC0_c0_ORF:497878_i1	0.538488	metal ion binding
APIOS_SC0_c0_ORF:497882_i1	0.724877	Uricase
APIOS_SC0_c0_ORF:497882_i1	0.847146	urate oxidase activity
APIOS_SC0_c0_ORF:497882_i1	0.821361	urate catabolic process
APIOS_SC0_c0_ORF:497882_i1	0.754273	microbody
APIOS_SC0_c0_ORF:497882_i1	0.736323	purine nucleobase metabolic process
APIOS_SC0_c0_ORF:497552_i1	0.790802	54S ribosomal protein L23, mitochondrial
APIOS_SC0_c0_ORF:497552_i1	0.588103	structural constituent of ribosome
APIOS_SC0_c0_ORF:497552_i1	0.576165	translation
APIOS_SC0_c0_ORF:497552_i1	0.559899	ribosome
APIOS_SC0_c0_ORF:497538_i1	0.949815	Putative hydroxymethylpyrimidine/phosphomethylpyrimidine kinase 2
APIOS_SC0_c0_ORF:497538_i1	0.822065	thiaminase activity
APIOS_SC0_c0_ORF:497538_i1	0.726161	thiamine metabolic process
APIOS_SC0_c0_ORF:497538_i1	0.792309	phosphomethylpyrimidine kinase activity
APIOS_SC0_c0_ORF:497538_i1	0.7229	thiamine-containing compound biosynthetic process
APIOS_SC0_c0_ORF:497538_i1	0.592345	phosphorylation
APIOS_SC0_c0_ORF:497559_i1	0.645807	60S ribosomal protein L32
APIOS_SC0_c0_ORF:497559_i1	0.588106	structural constituent of ribosome
APIOS_SC0_c0_ORF:497559_i1	0.576168	translation
APIOS_SC0_c0_ORF:497559_i1	0.559902	ribosome
APIOS_SC0_c0_ORF:497569_i1	0.730816	RNA helicase activity
APIOS_SC0_c0_ORF:497569_i1	0.557145	ATP binding
APIOS_SC0_c0_ORF:497569_i1	0.532482	hydrolase activity
APIOS_SC0_c0_ORF:497569_i1	0.523285	nucleic acid binding
APIOS_SC0_c0_ORF:497546_i1	0.724877	Uricase
APIOS_SC0_c0_ORF:497546_i1	0.847146	urate oxidase activity
APIOS_SC0_c0_ORF:497546_i1	0.821361	urate catabolic process
APIOS_SC0_c0_ORF:497546_i1	0.754273	microbody
APIOS_SC0_c0_ORF:497546_i1	0.736323	purine nucleobase metabolic process
APIOS_SC0_c0_ORF:497542_i1	0.538171	Prephenate dehydrogenase [NADP(+)]
APIOS_SC0_c0_ORF:497542_i1	0.799791	prephenate dehydrogenase (NADP+) activity
APIOS_SC0_c0_ORF:497542_i1	0.785665	tyrosine biosynthetic process
APIOS_SC0_c0_ORF:497542_i1	0.799725	prephenate dehydrogenase (NAD+) activity
APIOS_SC0_c0_ORF:497542_i1	0.615664	cellular amino acid biosynthetic process
APIOS_SC0_c0_ORF:497540_i1	0.730824	RNA helicase activity
APIOS_SC0_c0_ORF:497540_i1	0.55715	ATP binding
APIOS_SC0_c0_ORF:497540_i1	0.533592	hydrolase activity
APIOS_SC0_c0_ORF:497540_i1	0.523289	nucleic acid binding
APIOS_SC0_c0_ORF:497539_i1	0.94591	NADPH oxidase regulator NoxR
APIOS_SC0_c0_ORF:497539_i1	0.632076	superoxide-generating NADPH oxidase activator activity
APIOS_SC0_c0_ORF:497539_i1	0.555799	suppression by symbiont of host innate immune response
APIOS_SC0_c0_ORF:497539_i1	0.52389	cytosol
APIOS_SC0_c0_ORF:497539_i1	0.554544	identical protein binding
APIOS_SC0_c0_ORF:497539_i1	0.513767	regulation of catalytic activity
APIOS_SC0_c0_ORF:497548_i1	0.571415	Peroxisomal membrane protein PMP22
APIOS_SC0_c0_ORF:497548_i1	0.442481	integral component of membrane
APIOS_SC0_c0_ORF:497544_i1	0.921409	Superoxide dismutase 1 copper chaperone
APIOS_SC0_c0_ORF:497544_i1	0.75406	superoxide metabolic process
APIOS_SC0_c0_ORF:497544_i1	0.586849	superoxide dismutase copper chaperone activity
APIOS_SC0_c0_ORF:497544_i1	0.475773	cytosol
APIOS_SC0_c0_ORF:497544_i1	0.45155	mitochondrial inner membrane
APIOS_SC0_c0_ORF:497544_i1	0.579353	protein maturation by copper ion transfer
APIOS_SC0_c0_ORF:497544_i1	0.538495	metal ion binding
APIOS_SC0_c0_ORF:497544_i1	0.437176	nucleus
APIOS_SC0_c0_ORF:497108_i1	0.790802	54S ribosomal protein L23, mitochondrial
APIOS_SC0_c0_ORF:497108_i1	0.588103	structural constituent of ribosome
APIOS_SC0_c0_ORF:497108_i1	0.576165	translation
APIOS_SC0_c0_ORF:497108_i1	0.559899	ribosome
APIOS_SC0_c0_ORF:497102_i1	0.724877	Uricase
APIOS_SC0_c0_ORF:497102_i1	0.847146	urate oxidase activity
APIOS_SC0_c0_ORF:497102_i1	0.821361	urate catabolic process
APIOS_SC0_c0_ORF:497102_i1	0.754273	microbody
APIOS_SC0_c0_ORF:497102_i1	0.736323	purine nucleobase metabolic process
APIOS_SC0_c0_ORF:497096_i1	0.94591	NADPH oxidase regulator NoxR
APIOS_SC0_c0_ORF:497096_i1	0.632076	superoxide-generating NADPH oxidase activator activity
APIOS_SC0_c0_ORF:497096_i1	0.555799	suppression by symbiont of host innate immune response
APIOS_SC0_c0_ORF:497096_i1	0.52389	cytosol
APIOS_SC0_c0_ORF:497096_i1	0.554544	identical protein binding
APIOS_SC0_c0_ORF:497096_i1	0.513767	regulation of catalytic activity
APIOS_SC0_c0_ORF:497097_i1	0.819867	DnaJ protein like protein xdj1
APIOS_SC0_c0_ORF:497097_i1	0.825341	Hsp70 protein binding
APIOS_SC0_c0_ORF:497097_i1	0.72304	response to heat
APIOS_SC0_c0_ORF:497097_i1	0.71937	unfolded protein binding
APIOS_SC0_c0_ORF:497097_i1	0.686397	protein folding
APIOS_SC0_c0_ORF:497097_i1	0.54295	ATP binding
APIOS_SC0_c0_ORF:497097_i1	0.538488	metal ion binding
APIOS_SC0_c0_ORF:497103_i1	0.585885	Putative hydroxymethylpyrimidine/phosphomethylpyrimidine kinase 2
APIOS_SC0_c0_ORF:497103_i1	0.794065	thiaminase activity
APIOS_SC0_c0_ORF:497103_i1	0.726155	thiamine metabolic process
APIOS_SC0_c0_ORF:497103_i1	0.793275	phosphomethylpyrimidine kinase activity
APIOS_SC0_c0_ORF:497103_i1	0.723728	thiamine-containing compound biosynthetic process
APIOS_SC0_c0_ORF:497103_i1	0.592341	phosphorylation
APIOS_SC0_c0_ORF:497113_i1	0.645807	60S ribosomal protein L32
APIOS_SC0_c0_ORF:497113_i1	0.588106	structural constituent of ribosome
APIOS_SC0_c0_ORF:497113_i1	0.576168	translation
APIOS_SC0_c0_ORF:497113_i1	0.559902	ribosome
APIOS_SC0_c0_ORF:497104_i1	0.571415	Peroxisomal membrane protein PMP22
APIOS_SC0_c0_ORF:497104_i1	0.442481	integral component of membrane
APIOS_SC0_c0_ORF:497098_i1	0.538171	Prephenate dehydrogenase [NADP(+)]
APIOS_SC0_c0_ORF:497098_i1	0.799791	prephenate dehydrogenase (NADP+) activity
APIOS_SC0_c0_ORF:497098_i1	0.785665	tyrosine biosynthetic process
APIOS_SC0_c0_ORF:497098_i1	0.799725	prephenate dehydrogenase (NAD+) activity
APIOS_SC0_c0_ORF:497098_i1	0.615664	cellular amino acid biosynthetic process
APIOS_SC0_c0_ORF:497100_i1	0.921409	Superoxide dismutase 1 copper chaperone
APIOS_SC0_c0_ORF:497100_i1	0.75406	superoxide metabolic process
APIOS_SC0_c0_ORF:497100_i1	0.586849	superoxide dismutase copper chaperone activity
APIOS_SC0_c0_ORF:497100_i1	0.475773	cytosol
APIOS_SC0_c0_ORF:497100_i1	0.45155	mitochondrial inner membrane
APIOS_SC0_c0_ORF:497100_i1	0.579353	protein maturation by copper ion transfer
APIOS_SC0_c0_ORF:497100_i1	0.538495	metal ion binding
APIOS_SC0_c0_ORF:497100_i1	0.437176	nucleus
APIOS_SC0_c0_ORF:497138_i1	0.819867	DnaJ protein like protein xdj1
APIOS_SC0_c0_ORF:497138_i1	0.825341	Hsp70 protein binding
APIOS_SC0_c0_ORF:497138_i1	0.72304	response to heat
APIOS_SC0_c0_ORF:497138_i1	0.71937	unfolded protein binding
APIOS_SC0_c0_ORF:497138_i1	0.686397	protein folding
APIOS_SC0_c0_ORF:497138_i1	0.54295	ATP binding
APIOS_SC0_c0_ORF:497138_i1	0.538488	metal ion binding
APIOS_SC0_c0_ORF:497149_i1	0.790802	54S ribosomal protein L23, mitochondrial
APIOS_SC0_c0_ORF:497149_i1	0.588103	structural constituent of ribosome
APIOS_SC0_c0_ORF:497149_i1	0.576165	translation
APIOS_SC0_c0_ORF:497149_i1	0.559899	ribosome
APIOS_SC0_c0_ORF:497156_i1	0.645807	60S ribosomal protein L32
APIOS_SC0_c0_ORF:497156_i1	0.588106	structural constituent of ribosome
APIOS_SC0_c0_ORF:497156_i1	0.576168	translation
APIOS_SC0_c0_ORF:497156_i1	0.559902	ribosome
APIOS_SC0_c0_ORF:497136_i1	0.933847	Putative hydroxymethylpyrimidine/phosphomethylpyrimidine kinase 2
APIOS_SC0_c0_ORF:497136_i1	0.816601	thiaminase activity
APIOS_SC0_c0_ORF:497136_i1	0.72874	thiamine-containing compound biosynthetic process
APIOS_SC0_c0_ORF:497136_i1	0.799119	phosphomethylpyrimidine kinase activity
APIOS_SC0_c0_ORF:497136_i1	0.726156	thiamine metabolic process
APIOS_SC0_c0_ORF:497136_i1	0.592342	phosphorylation
APIOS_SC0_c0_ORF:497142_i1	0.724877	Uricase
APIOS_SC0_c0_ORF:497142_i1	0.847146	urate oxidase activity
APIOS_SC0_c0_ORF:497142_i1	0.821361	urate catabolic process
APIOS_SC0_c0_ORF:497142_i1	0.754273	microbody
APIOS_SC0_c0_ORF:497142_i1	0.736323	purine nucleobase metabolic process
APIOS_SC0_c0_ORF:497137_i1	0.944269	NADPH oxidase regulator NoxR
APIOS_SC0_c0_ORF:497137_i1	0.632081	superoxide-generating NADPH oxidase activator activity
APIOS_SC0_c0_ORF:497137_i1	0.555803	suppression by symbiont of host innate immune response
APIOS_SC0_c0_ORF:497137_i1	0.524057	cytosol
APIOS_SC0_c0_ORF:497137_i1	0.554547	identical protein binding
APIOS_SC0_c0_ORF:497137_i1	0.513769	regulation of catalytic activity
APIOS_SC0_c0_ORF:497134_i1	0.431113	ATP-dependent RNA helicase DBP2
APIOS_SC0_c0_ORF:497134_i1	0.730824	RNA helicase activity
APIOS_SC0_c0_ORF:497134_i1	0.55715	ATP binding
APIOS_SC0_c0_ORF:497134_i1	0.533592	hydrolase activity
APIOS_SC0_c0_ORF:497134_i1	0.523289	nucleic acid binding
APIOS_SC0_c0_ORF:497145_i1	0.453549	Prephenate dehydrogenase [NADP(+)]
APIOS_SC0_c0_ORF:497145_i1	0.79979	prephenate dehydrogenase (NADP+) activity
APIOS_SC0_c0_ORF:497145_i1	0.785664	tyrosine biosynthetic process
APIOS_SC0_c0_ORF:497145_i1	0.799724	prephenate dehydrogenase (NAD+) activity
APIOS_SC0_c0_ORF:497145_i1	0.600146	cellular amino acid biosynthetic process
APIOS_SC0_c0_ORF:497192_i1	0.724877	Uricase
APIOS_SC0_c0_ORF:497192_i1	0.847146	urate oxidase activity
APIOS_SC0_c0_ORF:497192_i1	0.821361	urate catabolic process
APIOS_SC0_c0_ORF:497192_i1	0.754273	microbody
APIOS_SC0_c0_ORF:497192_i1	0.736323	purine nucleobase metabolic process
APIOS_SC0_c0_ORF:497194_i1	0.571415	Peroxisomal membrane protein PMP22
APIOS_SC0_c0_ORF:497194_i1	0.442481	integral component of membrane
APIOS_SC0_c0_ORF:497215_i1	0.730816	RNA helicase activity
APIOS_SC0_c0_ORF:497215_i1	0.557145	ATP binding
APIOS_SC0_c0_ORF:497215_i1	0.532482	hydrolase activity
APIOS_SC0_c0_ORF:497215_i1	0.523285	nucleic acid binding
APIOS_SC0_c0_ORF:497205_i1	0.645807	60S ribosomal protein L32
APIOS_SC0_c0_ORF:497205_i1	0.588106	structural constituent of ribosome
APIOS_SC0_c0_ORF:497205_i1	0.576168	translation
APIOS_SC0_c0_ORF:497205_i1	0.559902	ribosome
APIOS_SC0_c0_ORF:497190_i1	0.921409	Superoxide dismutase 1 copper chaperone
APIOS_SC0_c0_ORF:497190_i1	0.75406	superoxide metabolic process
APIOS_SC0_c0_ORF:497190_i1	0.586849	superoxide dismutase copper chaperone activity
APIOS_SC0_c0_ORF:497190_i1	0.475773	cytosol
APIOS_SC0_c0_ORF:497190_i1	0.45155	mitochondrial inner membrane
APIOS_SC0_c0_ORF:497190_i1	0.579353	protein maturation by copper ion transfer
APIOS_SC0_c0_ORF:497190_i1	0.538495	metal ion binding
APIOS_SC0_c0_ORF:497190_i1	0.437176	nucleus
APIOS_SC0_c0_ORF:497186_i1	0.94591	NADPH oxidase regulator NoxR
APIOS_SC0_c0_ORF:497186_i1	0.632076	superoxide-generating NADPH oxidase activator activity
APIOS_SC0_c0_ORF:497186_i1	0.555799	suppression by symbiont of host innate immune response
APIOS_SC0_c0_ORF:497186_i1	0.52389	cytosol
APIOS_SC0_c0_ORF:497186_i1	0.554544	identical protein binding
APIOS_SC0_c0_ORF:497186_i1	0.513767	regulation of catalytic activity
APIOS_SC0_c0_ORF:497198_i1	0.790802	54S ribosomal protein L23, mitochondrial
APIOS_SC0_c0_ORF:497198_i1	0.588103	structural constituent of ribosome
APIOS_SC0_c0_ORF:497198_i1	0.576165	translation
APIOS_SC0_c0_ORF:497198_i1	0.559899	ribosome
APIOS_SC0_c0_ORF:497183_i1	0.431113	ATP-dependent RNA helicase DBP2
APIOS_SC0_c0_ORF:497183_i1	0.730824	RNA helicase activity
APIOS_SC0_c0_ORF:497183_i1	0.55715	ATP binding
APIOS_SC0_c0_ORF:497183_i1	0.533592	hydrolase activity
APIOS_SC0_c0_ORF:497183_i1	0.523289	nucleic acid binding
APIOS_SC0_c0_ORF:497187_i1	0.819867	DnaJ protein like protein xdj1
APIOS_SC0_c0_ORF:497187_i1	0.825341	Hsp70 protein binding
APIOS_SC0_c0_ORF:497187_i1	0.72304	response to heat
APIOS_SC0_c0_ORF:497187_i1	0.71937	unfolded protein binding
APIOS_SC0_c0_ORF:497187_i1	0.686397	protein folding
APIOS_SC0_c0_ORF:497187_i1	0.54295	ATP binding
APIOS_SC0_c0_ORF:497187_i1	0.538488	metal ion binding
APIOS_SC0_c0_ORF:497188_i1	0.538171	Prephenate dehydrogenase [NADP(+)]
APIOS_SC0_c0_ORF:497188_i1	0.799791	prephenate dehydrogenase (NADP+) activity
APIOS_SC0_c0_ORF:497188_i1	0.785665	tyrosine biosynthetic process
APIOS_SC0_c0_ORF:497188_i1	0.799725	prephenate dehydrogenase (NAD+) activity
APIOS_SC0_c0_ORF:497188_i1	0.615664	cellular amino acid biosynthetic process
APIOS_SC0_c0_ORF:497017_i1	0.789819	DnaJ protein like protein xdj1
APIOS_SC0_c0_ORF:497017_i1	0.825335	Hsp70 protein binding
APIOS_SC0_c0_ORF:497017_i1	0.721451	response to heat
APIOS_SC0_c0_ORF:497017_i1	0.719365	unfolded protein binding
APIOS_SC0_c0_ORF:497017_i1	0.686393	protein folding
APIOS_SC0_c0_ORF:497017_i1	0.542045	ATP binding
APIOS_SC0_c0_ORF:497017_i1	0.538486	metal ion binding
APIOS_SC0_c0_ORF:497021_i1	0.571415	Peroxisomal membrane protein PMP22
APIOS_SC0_c0_ORF:497021_i1	0.442481	integral component of membrane
APIOS_SC0_c0_ORF:497014_i1	0.94591	NADPH oxidase regulator NoxR
APIOS_SC0_c0_ORF:497014_i1	0.632076	superoxide-generating NADPH oxidase activator activity
APIOS_SC0_c0_ORF:497014_i1	0.555799	suppression by symbiont of host innate immune response
APIOS_SC0_c0_ORF:497014_i1	0.52389	cytosol
APIOS_SC0_c0_ORF:497014_i1	0.554544	identical protein binding
APIOS_SC0_c0_ORF:497014_i1	0.513767	regulation of catalytic activity
APIOS_SC0_c0_ORF:497015_i1	0.538171	Prephenate dehydrogenase [NADP(+)]
APIOS_SC0_c0_ORF:497015_i1	0.799791	prephenate dehydrogenase (NADP+) activity
APIOS_SC0_c0_ORF:497015_i1	0.785665	tyrosine biosynthetic process
APIOS_SC0_c0_ORF:497015_i1	0.799725	prephenate dehydrogenase (NAD+) activity
APIOS_SC0_c0_ORF:497015_i1	0.615664	cellular amino acid biosynthetic process
APIOS_SC0_c0_ORF:497018_i1	0.921409	Superoxide dismutase 1 copper chaperone
APIOS_SC0_c0_ORF:497018_i1	0.75406	superoxide metabolic process
APIOS_SC0_c0_ORF:497018_i1	0.586849	superoxide dismutase copper chaperone activity
APIOS_SC0_c0_ORF:497018_i1	0.475773	cytosol
APIOS_SC0_c0_ORF:497018_i1	0.45155	mitochondrial inner membrane
APIOS_SC0_c0_ORF:497018_i1	0.579353	protein maturation by copper ion transfer
APIOS_SC0_c0_ORF:497018_i1	0.538495	metal ion binding
APIOS_SC0_c0_ORF:497018_i1	0.437176	nucleus
APIOS_SC0_c0_ORF:497020_i1	0.724877	Uricase
APIOS_SC0_c0_ORF:497020_i1	0.847146	urate oxidase activity
APIOS_SC0_c0_ORF:497020_i1	0.821361	urate catabolic process
APIOS_SC0_c0_ORF:497020_i1	0.754273	microbody
APIOS_SC0_c0_ORF:497020_i1	0.736323	purine nucleobase metabolic process
APIOS_SC0_c0_ORF:497030_i1	0.645807	60S ribosomal protein L32
APIOS_SC0_c0_ORF:497030_i1	0.588106	structural constituent of ribosome
APIOS_SC0_c0_ORF:497030_i1	0.576168	translation
APIOS_SC0_c0_ORF:497030_i1	0.559902	ribosome
APIOS_SC0_c0_ORF:497025_i1	0.790802	54S ribosomal protein L23, mitochondrial
APIOS_SC0_c0_ORF:497025_i1	0.588103	structural constituent of ribosome
APIOS_SC0_c0_ORF:497025_i1	0.576165	translation
APIOS_SC0_c0_ORF:497025_i1	0.559899	ribosome
APIOS_SC0_c0_ORF:497069_i1	0.645807	60S ribosomal protein L32
APIOS_SC0_c0_ORF:497069_i1	0.588106	structural constituent of ribosome
APIOS_SC0_c0_ORF:497069_i1	0.576168	translation
APIOS_SC0_c0_ORF:497069_i1	0.559902	ribosome
APIOS_SC0_c0_ORF:497049_i1	0.949815	Putative hydroxymethylpyrimidine/phosphomethylpyrimidine kinase 2
APIOS_SC0_c0_ORF:497049_i1	0.822065	thiaminase activity
APIOS_SC0_c0_ORF:497049_i1	0.726161	thiamine metabolic process
APIOS_SC0_c0_ORF:497049_i1	0.792309	phosphomethylpyrimidine kinase activity
APIOS_SC0_c0_ORF:497049_i1	0.7229	thiamine-containing compound biosynthetic process
APIOS_SC0_c0_ORF:497049_i1	0.592345	phosphorylation
APIOS_SC0_c0_ORF:497080_i1	0.730816	RNA helicase activity
APIOS_SC0_c0_ORF:497080_i1	0.557145	ATP binding
APIOS_SC0_c0_ORF:497080_i1	0.532482	hydrolase activity
APIOS_SC0_c0_ORF:497080_i1	0.523285	nucleic acid binding
APIOS_SC0_c0_ORF:497056_i1	0.724877	Uricase
APIOS_SC0_c0_ORF:497056_i1	0.847146	urate oxidase activity
APIOS_SC0_c0_ORF:497056_i1	0.821361	urate catabolic process
APIOS_SC0_c0_ORF:497056_i1	0.754273	microbody
APIOS_SC0_c0_ORF:497056_i1	0.736323	purine nucleobase metabolic process
APIOS_SC0_c0_ORF:497052_i1	0.538171	Prephenate dehydrogenase [NADP(+)]
APIOS_SC0_c0_ORF:497052_i1	0.799791	prephenate dehydrogenase (NADP+) activity
APIOS_SC0_c0_ORF:497052_i1	0.785665	tyrosine biosynthetic process
APIOS_SC0_c0_ORF:497052_i1	0.799725	prephenate dehydrogenase (NAD+) activity
APIOS_SC0_c0_ORF:497052_i1	0.615664	cellular amino acid biosynthetic process
APIOS_SC0_c0_ORF:497047_i1	0.431113	ATP-dependent RNA helicase DBP2
APIOS_SC0_c0_ORF:497047_i1	0.730824	RNA helicase activity
APIOS_SC0_c0_ORF:497047_i1	0.55715	ATP binding
APIOS_SC0_c0_ORF:497047_i1	0.533592	hydrolase activity
APIOS_SC0_c0_ORF:497047_i1	0.523289	nucleic acid binding
APIOS_SC0_c0_ORF:497051_i1	0.819867	DnaJ protein like protein xdj1
APIOS_SC0_c0_ORF:497051_i1	0.825341	Hsp70 protein binding
APIOS_SC0_c0_ORF:497051_i1	0.72304	response to heat
APIOS_SC0_c0_ORF:497051_i1	0.71937	unfolded protein binding
APIOS_SC0_c0_ORF:497051_i1	0.686397	protein folding
APIOS_SC0_c0_ORF:497051_i1	0.54295	ATP binding
APIOS_SC0_c0_ORF:497051_i1	0.538488	metal ion binding
APIOS_SC0_c0_ORF:497062_i1	0.790802	54S ribosomal protein L23, mitochondrial
APIOS_SC0_c0_ORF:497062_i1	0.588103	structural constituent of ribosome
APIOS_SC0_c0_ORF:497062_i1	0.576165	translation
APIOS_SC0_c0_ORF:497062_i1	0.559899	ribosome
APIOS_SC0_c0_ORF:497050_i1	0.944269	NADPH oxidase regulator NoxR
APIOS_SC0_c0_ORF:497050_i1	0.632081	superoxide-generating NADPH oxidase activator activity
APIOS_SC0_c0_ORF:497050_i1	0.555803	suppression by symbiont of host innate immune response
APIOS_SC0_c0_ORF:497050_i1	0.524057	cytosol
APIOS_SC0_c0_ORF:497050_i1	0.554547	identical protein binding
APIOS_SC0_c0_ORF:497050_i1	0.513769	regulation of catalytic activity
APIOS_SC0_c0_ORF:497054_i1	0.921409	Superoxide dismutase 1 copper chaperone
APIOS_SC0_c0_ORF:497054_i1	0.75406	superoxide metabolic process
APIOS_SC0_c0_ORF:497054_i1	0.586849	superoxide dismutase copper chaperone activity
APIOS_SC0_c0_ORF:497054_i1	0.475773	cytosol
APIOS_SC0_c0_ORF:497054_i1	0.45155	mitochondrial inner membrane
APIOS_SC0_c0_ORF:497054_i1	0.579353	protein maturation by copper ion transfer
APIOS_SC0_c0_ORF:497054_i1	0.538495	metal ion binding
APIOS_SC0_c0_ORF:497054_i1	0.437176	nucleus
APIOS_SC0_c0_ORF:497058_i1	0.571415	Peroxisomal membrane protein PMP22
APIOS_SC0_c0_ORF:497058_i1	0.442481	integral component of membrane
APIOS_SC0_c0_ORF:497362_i1	0.645807	60S ribosomal protein L32
APIOS_SC0_c0_ORF:497362_i1	0.588106	structural constituent of ribosome
APIOS_SC0_c0_ORF:497362_i1	0.576168	translation
APIOS_SC0_c0_ORF:497362_i1	0.559902	ribosome
APIOS_SC0_c0_ORF:497357_i1	0.951183	NADPH oxidase regulator NoxR
APIOS_SC0_c0_ORF:497357_i1	0.632444	superoxide-generating NADPH oxidase activator activity
APIOS_SC0_c0_ORF:497357_i1	0.556081	suppression by symbiont of host innate immune response
APIOS_SC0_c0_ORF:497357_i1	0.523747	cytosol
APIOS_SC0_c0_ORF:497357_i1	0.554824	identical protein binding
APIOS_SC0_c0_ORF:497357_i1	0.514001	regulation of catalytic activity
APIOS_SC0_c0_ORF:497358_i1	0.789819	DnaJ protein like protein xdj1
APIOS_SC0_c0_ORF:497358_i1	0.825335	Hsp70 protein binding
APIOS_SC0_c0_ORF:497358_i1	0.721451	response to heat
APIOS_SC0_c0_ORF:497358_i1	0.719365	unfolded protein binding
APIOS_SC0_c0_ORF:497358_i1	0.686393	protein folding
APIOS_SC0_c0_ORF:497358_i1	0.542045	ATP binding
APIOS_SC0_c0_ORF:497358_i1	0.538486	metal ion binding
APIOS_SC0_c0_ORF:497982_i1	0.790802	54S ribosomal protein L23, mitochondrial
APIOS_SC0_c0_ORF:497982_i1	0.588103	structural constituent of ribosome
APIOS_SC0_c0_ORF:497982_i1	0.576165	translation
APIOS_SC0_c0_ORF:497982_i1	0.559899	ribosome
APIOS_SC0_c0_ORF:497987_i1	0.644791	60S ribosomal protein L32
APIOS_SC0_c0_ORF:497987_i1	0.588107	structural constituent of ribosome
APIOS_SC0_c0_ORF:497987_i1	0.576169	translation
APIOS_SC0_c0_ORF:497987_i1	0.559902	ribosome
APIOS_SC0_c0_ORF:497976_i1	0.724877	Uricase
APIOS_SC0_c0_ORF:497976_i1	0.847146	urate oxidase activity
APIOS_SC0_c0_ORF:497976_i1	0.821361	urate catabolic process
APIOS_SC0_c0_ORF:497976_i1	0.754273	microbody
APIOS_SC0_c0_ORF:497976_i1	0.736323	purine nucleobase metabolic process
APIOS_SC0_c0_ORF:497977_i1	0.571415	Peroxisomal membrane protein PMP22
APIOS_SC0_c0_ORF:497977_i1	0.442481	integral component of membrane
APIOS_SC0_c0_ORF:497985_i1	0.754056	superoxide metabolic process
APIOS_SC0_c0_ORF:497985_i1	0.58814	superoxide dismutase copper chaperone activity
APIOS_SC0_c0_ORF:497985_i1	0.476555	cytosol
APIOS_SC0_c0_ORF:497985_i1	0.452222	mitochondrial inner membrane
APIOS_SC0_c0_ORF:497985_i1	0.58061	protein maturation by copper ion transfer
APIOS_SC0_c0_ORF:497985_i1	0.538493	metal ion binding
APIOS_SC0_c0_ORF:497985_i1	0.437782	nucleus
APIOS_SC0_c0_ORF:497971_i1	0.94591	NADPH oxidase regulator NoxR
APIOS_SC0_c0_ORF:497971_i1	0.632076	superoxide-generating NADPH oxidase activator activity
APIOS_SC0_c0_ORF:497971_i1	0.555799	suppression by symbiont of host innate immune response
APIOS_SC0_c0_ORF:497971_i1	0.52389	cytosol
APIOS_SC0_c0_ORF:497971_i1	0.554544	identical protein binding
APIOS_SC0_c0_ORF:497971_i1	0.513767	regulation of catalytic activity
APIOS_SC0_c0_ORF:497973_i1	0.538171	Prephenate dehydrogenase [NADP(+)]
APIOS_SC0_c0_ORF:497973_i1	0.799791	prephenate dehydrogenase (NADP+) activity
APIOS_SC0_c0_ORF:497973_i1	0.785665	tyrosine biosynthetic process
APIOS_SC0_c0_ORF:497973_i1	0.799725	prephenate dehydrogenase (NAD+) activity
APIOS_SC0_c0_ORF:497973_i1	0.615664	cellular amino acid biosynthetic process
APIOS_SC0_c0_ORF:497972_i1	0.819867	DnaJ protein like protein xdj1
APIOS_SC0_c0_ORF:497972_i1	0.825341	Hsp70 protein binding
APIOS_SC0_c0_ORF:497972_i1	0.72304	response to heat
APIOS_SC0_c0_ORF:497972_i1	0.71937	unfolded protein binding
APIOS_SC0_c0_ORF:497972_i1	0.686397	protein folding
APIOS_SC0_c0_ORF:497972_i1	0.54295	ATP binding
APIOS_SC0_c0_ORF:497972_i1	0.538488	metal ion binding
APIOS_SC0_c0_ORF:498006_i1	0.949815	Putative hydroxymethylpyrimidine/phosphomethylpyrimidine kinase 2
APIOS_SC0_c0_ORF:498006_i1	0.822065	thiaminase activity
APIOS_SC0_c0_ORF:498006_i1	0.726161	thiamine metabolic process
APIOS_SC0_c0_ORF:498006_i1	0.792309	phosphomethylpyrimidine kinase activity
APIOS_SC0_c0_ORF:498006_i1	0.7229	thiamine-containing compound biosynthetic process
APIOS_SC0_c0_ORF:498006_i1	0.592345	phosphorylation
APIOS_SC0_c0_ORF:498014_i1	0.571415	Peroxisomal membrane protein PMP22
APIOS_SC0_c0_ORF:498014_i1	0.442481	integral component of membrane
APIOS_SC0_c0_ORF:498007_i1	0.944269	NADPH oxidase regulator NoxR
APIOS_SC0_c0_ORF:498007_i1	0.632081	superoxide-generating NADPH oxidase activator activity
APIOS_SC0_c0_ORF:498007_i1	0.555803	suppression by symbiont of host innate immune response
APIOS_SC0_c0_ORF:498007_i1	0.524057	cytosol
APIOS_SC0_c0_ORF:498007_i1	0.554547	identical protein binding
APIOS_SC0_c0_ORF:498007_i1	0.513769	regulation of catalytic activity
APIOS_SC0_c0_ORF:498004_i1	0.431113	ATP-dependent RNA helicase DBP2
APIOS_SC0_c0_ORF:498004_i1	0.730824	RNA helicase activity
APIOS_SC0_c0_ORF:498004_i1	0.55715	ATP binding
APIOS_SC0_c0_ORF:498004_i1	0.533592	hydrolase activity
APIOS_SC0_c0_ORF:498004_i1	0.523289	nucleic acid binding
APIOS_SC0_c0_ORF:498038_i1	0.730816	RNA helicase activity
APIOS_SC0_c0_ORF:498038_i1	0.557145	ATP binding
APIOS_SC0_c0_ORF:498038_i1	0.532482	hydrolase activity
APIOS_SC0_c0_ORF:498010_i1	0.437176	nucleus
APIOS_SC0_c0_ORF:498012_i1	0.724877	Uricase
APIOS_SC0_c0_ORF:498012_i1	0.847146	urate oxidase activity
APIOS_SC0_c0_ORF:498012_i1	0.821361	urate catabolic process
APIOS_SC0_c0_ORF:498012_i1	0.754273	microbody
APIOS_SC0_c0_ORF:498012_i1	0.736323	purine nucleobase metabolic process
APIOS_SC0_c0_ORF:498026_i1	0.645807	60S ribosomal protein L32
APIOS_SC0_c0_ORF:498026_i1	0.588106	structural constituent of ribosome
APIOS_SC0_c0_ORF:498026_i1	0.576168	translation
APIOS_SC0_c0_ORF:498026_i1	0.559902	ribosome
APIOS_SC0_c0_ORF:498015_i1	0.453549	Prephenate dehydrogenase [NADP(+)]
APIOS_SC0_c0_ORF:498015_i1	0.79979	prephenate dehydrogenase (NADP+) activity
APIOS_SC0_c0_ORF:498015_i1	0.785664	tyrosine biosynthetic process
APIOS_SC0_c0_ORF:498015_i1	0.799724	prephenate dehydrogenase (NAD+) activity
APIOS_SC0_c0_ORF:498015_i1	0.600146	cellular amino acid biosynthetic process
APIOS_SC0_c0_ORF:498008_i1	0.819867	DnaJ protein like protein xdj1
APIOS_SC0_c0_ORF:498008_i1	0.825341	Hsp70 protein binding
APIOS_SC0_c0_ORF:498008_i1	0.72304	response to heat
APIOS_SC0_c0_ORF:498008_i1	0.71937	unfolded protein binding
APIOS_SC0_c0_ORF:498008_i1	0.686397	protein folding
APIOS_SC0_c0_ORF:498008_i1	0.54295	ATP binding
APIOS_SC0_c0_ORF:498008_i1	0.538488	metal ion binding
APIOS_SC0_c0_ORF:498100_i1	0.571415	Peroxisomal membrane protein PMP22
APIOS_SC0_c0_ORF:498100_i1	0.442481	integral component of membrane
APIOS_SC0_c0_ORF:498098_i1	0.724877	Uricase
APIOS_SC0_c0_ORF:498098_i1	0.847146	urate oxidase activity
APIOS_SC0_c0_ORF:498098_i1	0.821361	urate catabolic process
APIOS_SC0_c0_ORF:498098_i1	0.754273	microbody
APIOS_SC0_c0_ORF:498098_i1	0.736323	purine nucleobase metabolic process
APIOS_SC0_c0_ORF:498094_i1	0.538171	Prephenate dehydrogenase [NADP(+)]
APIOS_SC0_c0_ORF:498094_i1	0.799791	prephenate dehydrogenase (NADP+) activity
APIOS_SC0_c0_ORF:498094_i1	0.785665	tyrosine biosynthetic process
APIOS_SC0_c0_ORF:498094_i1	0.799725	prephenate dehydrogenase (NAD+) activity
APIOS_SC0_c0_ORF:498094_i1	0.615664	cellular amino acid biosynthetic process
APIOS_SC0_c0_ORF:498104_i1	0.790802	54S ribosomal protein L23, mitochondrial
APIOS_SC0_c0_ORF:498104_i1	0.588103	structural constituent of ribosome
APIOS_SC0_c0_ORF:498104_i1	0.576165	translation
APIOS_SC0_c0_ORF:498104_i1	0.559899	ribosome
APIOS_SC0_c0_ORF:498090_i1	0.949815	Putative hydroxymethylpyrimidine/phosphomethylpyrimidine kinase 2
APIOS_SC0_c0_ORF:498090_i1	0.822065	thiaminase activity
APIOS_SC0_c0_ORF:498090_i1	0.726161	thiamine metabolic process
APIOS_SC0_c0_ORF:498090_i1	0.792309	phosphomethylpyrimidine kinase activity
APIOS_SC0_c0_ORF:498090_i1	0.7229	thiamine-containing compound biosynthetic process
APIOS_SC0_c0_ORF:498090_i1	0.592345	phosphorylation
APIOS_SC0_c0_ORF:498091_i1	0.94591	NADPH oxidase regulator NoxR
APIOS_SC0_c0_ORF:498091_i1	0.632076	superoxide-generating NADPH oxidase activator activity
APIOS_SC0_c0_ORF:498091_i1	0.555799	suppression by symbiont of host innate immune response
APIOS_SC0_c0_ORF:498091_i1	0.52389	cytosol
APIOS_SC0_c0_ORF:498091_i1	0.554544	identical protein binding
APIOS_SC0_c0_ORF:498091_i1	0.513767	regulation of catalytic activity
APIOS_SC0_c0_ORF:498096_i1	0.921409	Superoxide dismutase 1 copper chaperone
APIOS_SC0_c0_ORF:498096_i1	0.75406	superoxide metabolic process
APIOS_SC0_c0_ORF:498096_i1	0.586849	superoxide dismutase copper chaperone activity
APIOS_SC0_c0_ORF:498096_i1	0.475773	cytosol
APIOS_SC0_c0_ORF:498096_i1	0.45155	mitochondrial inner membrane
APIOS_SC0_c0_ORF:498096_i1	0.579353	protein maturation by copper ion transfer
APIOS_SC0_c0_ORF:498096_i1	0.538495	metal ion binding
APIOS_SC0_c0_ORF:498096_i1	0.437176	nucleus
APIOS_SC0_c0_ORF:498092_i1	0.730824	RNA helicase activity
APIOS_SC0_c0_ORF:498092_i1	0.55715	ATP binding
APIOS_SC0_c0_ORF:498092_i1	0.533592	hydrolase activity
APIOS_SC0_c0_ORF:498092_i1	0.523289	nucleic acid binding
APIOS_SC0_c0_ORF:498093_i1	0.819867	DnaJ protein like protein xdj1
APIOS_SC0_c0_ORF:498093_i1	0.825341	Hsp70 protein binding
APIOS_SC0_c0_ORF:498093_i1	0.72304	response to heat
APIOS_SC0_c0_ORF:498093_i1	0.71937	unfolded protein binding
APIOS_SC0_c0_ORF:498093_i1	0.686397	protein folding
APIOS_SC0_c0_ORF:498093_i1	0.54295	ATP binding
APIOS_SC0_c0_ORF:498093_i1	0.538488	metal ion binding
APIOS_SC0_c0_ORF:498111_i1	0.645807	60S ribosomal protein L32
APIOS_SC0_c0_ORF:498111_i1	0.588106	structural constituent of ribosome
APIOS_SC0_c0_ORF:498111_i1	0.576168	translation
APIOS_SC0_c0_ORF:498111_i1	0.559902	ribosome
APIOS_SC0_c0_ORF:498121_i1	0.730816	RNA helicase activity
APIOS_SC0_c0_ORF:498121_i1	0.557145	ATP binding
APIOS_SC0_c0_ORF:498121_i1	0.532482	hydrolase activity
APIOS_SC0_c0_ORF:498121_i1	0.523285	nucleic acid binding
APIOS_SC0_c0_ORF:498071_i1	0.645807	60S ribosomal protein L32
APIOS_SC0_c0_ORF:498071_i1	0.588106	structural constituent of ribosome
APIOS_SC0_c0_ORF:498071_i1	0.576168	translation
APIOS_SC0_c0_ORF:498071_i1	0.559902	ribosome
APIOS_SC0_c0_ORF:498058_i1	0.789819	DnaJ protein like protein xdj1
APIOS_SC0_c0_ORF:498058_i1	0.825335	Hsp70 protein binding
APIOS_SC0_c0_ORF:498058_i1	0.721451	response to heat
APIOS_SC0_c0_ORF:498058_i1	0.719365	unfolded protein binding
APIOS_SC0_c0_ORF:498058_i1	0.686393	protein folding
APIOS_SC0_c0_ORF:498058_i1	0.542045	ATP binding
APIOS_SC0_c0_ORF:498058_i1	0.538486	metal ion binding
APIOS_SC0_c0_ORF:498056_i1	0.538171	Prephenate dehydrogenase [NADP(+)]
APIOS_SC0_c0_ORF:498056_i1	0.799791	prephenate dehydrogenase (NADP+) activity
APIOS_SC0_c0_ORF:498056_i1	0.785665	tyrosine biosynthetic process
APIOS_SC0_c0_ORF:498056_i1	0.799725	prephenate dehydrogenase (NAD+) activity
APIOS_SC0_c0_ORF:498056_i1	0.615664	cellular amino acid biosynthetic process
APIOS_SC0_c0_ORF:498066_i1	0.790802	54S ribosomal protein L23, mitochondrial
APIOS_SC0_c0_ORF:498066_i1	0.588103	structural constituent of ribosome
APIOS_SC0_c0_ORF:498066_i1	0.576165	translation
APIOS_SC0_c0_ORF:498066_i1	0.559899	ribosome
APIOS_SC0_c0_ORF:498061_i1	0.724877	Uricase
APIOS_SC0_c0_ORF:498061_i1	0.847146	urate oxidase activity
APIOS_SC0_c0_ORF:498061_i1	0.821361	urate catabolic process
APIOS_SC0_c0_ORF:498061_i1	0.754273	microbody
APIOS_SC0_c0_ORF:498061_i1	0.736323	purine nucleobase metabolic process
APIOS_SC0_c0_ORF:498062_i1	0.571415	Peroxisomal membrane protein PMP22
APIOS_SC0_c0_ORF:498062_i1	0.442481	integral component of membrane
APIOS_SC0_c0_ORF:498059_i1	0.921409	Superoxide dismutase 1 copper chaperone
APIOS_SC0_c0_ORF:498059_i1	0.75406	superoxide metabolic process
APIOS_SC0_c0_ORF:498059_i1	0.586849	superoxide dismutase copper chaperone activity
APIOS_SC0_c0_ORF:498059_i1	0.475773	cytosol
APIOS_SC0_c0_ORF:498059_i1	0.45155	mitochondrial inner membrane
APIOS_SC0_c0_ORF:498059_i1	0.579353	protein maturation by copper ion transfer
APIOS_SC0_c0_ORF:498059_i1	0.538495	metal ion binding
APIOS_SC0_c0_ORF:498059_i1	0.437176	nucleus
APIOS_SC0_c0_ORF:498055_i1	0.944269	NADPH oxidase regulator NoxR
APIOS_SC0_c0_ORF:498055_i1	0.632081	superoxide-generating NADPH oxidase activator activity
APIOS_SC0_c0_ORF:498055_i1	0.555803	suppression by symbiont of host innate immune response
APIOS_SC0_c0_ORF:498055_i1	0.524057	cytosol
APIOS_SC0_c0_ORF:498055_i1	0.554547	identical protein binding
APIOS_SC0_c0_ORF:498055_i1	0.513769	regulation of catalytic activity
APIOS_SC0_c0_ORF:498182_i1	0.431113	ATP-dependent RNA helicase DBP2
APIOS_SC0_c0_ORF:498182_i1	0.730824	RNA helicase activity
APIOS_SC0_c0_ORF:498182_i1	0.55715	ATP binding
APIOS_SC0_c0_ORF:498182_i1	0.533592	hydrolase activity
APIOS_SC0_c0_ORF:498182_i1	0.523289	nucleic acid binding
APIOS_SC0_c0_ORF:498216_i1	0.730816	RNA helicase activity
APIOS_SC0_c0_ORF:498216_i1	0.557145	ATP binding
APIOS_SC0_c0_ORF:498216_i1	0.532482	hydrolase activity
APIOS_SC0_c0_ORF:498216_i1	0.523285	nucleic acid binding
APIOS_SC0_c0_ORF:498197_i1	0.790802	54S ribosomal protein L23, mitochondrial
APIOS_SC0_c0_ORF:498197_i1	0.588103	structural constituent of ribosome
APIOS_SC0_c0_ORF:498197_i1	0.576165	translation
APIOS_SC0_c0_ORF:498197_i1	0.559899	ribosome
APIOS_SC0_c0_ORF:498184_i1	0.949815	Putative hydroxymethylpyrimidine/phosphomethylpyrimidine kinase 2
APIOS_SC0_c0_ORF:498184_i1	0.822065	thiaminase activity
APIOS_SC0_c0_ORF:498184_i1	0.726161	thiamine metabolic process
APIOS_SC0_c0_ORF:498184_i1	0.792309	phosphomethylpyrimidine kinase activity
APIOS_SC0_c0_ORF:498184_i1	0.7229	thiamine-containing compound biosynthetic process
APIOS_SC0_c0_ORF:498184_i1	0.592345	phosphorylation
APIOS_SC0_c0_ORF:498192_i1	0.571415	Peroxisomal membrane protein PMP22
APIOS_SC0_c0_ORF:498192_i1	0.442481	integral component of membrane
APIOS_SC0_c0_ORF:498190_i1	0.724877	Uricase
APIOS_SC0_c0_ORF:498190_i1	0.847146	urate oxidase activity
APIOS_SC0_c0_ORF:498190_i1	0.821361	urate catabolic process
APIOS_SC0_c0_ORF:498190_i1	0.754273	microbody
APIOS_SC0_c0_ORF:498190_i1	0.736323	purine nucleobase metabolic process
APIOS_SC0_c0_ORF:498185_i1	0.944269	NADPH oxidase regulator NoxR
APIOS_SC0_c0_ORF:498185_i1	0.632081	superoxide-generating NADPH oxidase activator activity
APIOS_SC0_c0_ORF:498185_i1	0.555803	suppression by symbiont of host innate immune response
APIOS_SC0_c0_ORF:498185_i1	0.524057	cytosol
APIOS_SC0_c0_ORF:498185_i1	0.554547	identical protein binding
APIOS_SC0_c0_ORF:498185_i1	0.513769	regulation of catalytic activity
APIOS_SC0_c0_ORF:498186_i1	0.819867	DnaJ protein like protein xdj1
APIOS_SC0_c0_ORF:498186_i1	0.825341	Hsp70 protein binding
APIOS_SC0_c0_ORF:498186_i1	0.72304	response to heat
APIOS_SC0_c0_ORF:498186_i1	0.71937	unfolded protein binding
APIOS_SC0_c0_ORF:498186_i1	0.686397	protein folding
APIOS_SC0_c0_ORF:498186_i1	0.54295	ATP binding
APIOS_SC0_c0_ORF:498186_i1	0.538488	metal ion binding
APIOS_SC0_c0_ORF:498188_i1	0.921409	Superoxide dismutase 1 copper chaperone
APIOS_SC0_c0_ORF:498188_i1	0.75406	superoxide metabolic process
APIOS_SC0_c0_ORF:498188_i1	0.586849	superoxide dismutase copper chaperone activity
APIOS_SC0_c0_ORF:498188_i1	0.475773	cytosol
APIOS_SC0_c0_ORF:498188_i1	0.45155	mitochondrial inner membrane
APIOS_SC0_c0_ORF:498188_i1	0.579353	protein maturation by copper ion transfer
APIOS_SC0_c0_ORF:498188_i1	0.538495	metal ion binding
APIOS_SC0_c0_ORF:498188_i1	0.437176	nucleus
APIOS_SC0_c0_ORF:498143_i1	0.921409	Superoxide dismutase 1 copper chaperone
APIOS_SC0_c0_ORF:498143_i1	0.75406	superoxide metabolic process
APIOS_SC0_c0_ORF:498143_i1	0.586849	superoxide dismutase copper chaperone activity
APIOS_SC0_c0_ORF:498143_i1	0.475773	cytosol
APIOS_SC0_c0_ORF:498143_i1	0.45155	mitochondrial inner membrane
APIOS_SC0_c0_ORF:498143_i1	0.579353	protein maturation by copper ion transfer
APIOS_SC0_c0_ORF:498143_i1	0.538495	metal ion binding
APIOS_SC0_c0_ORF:498143_i1	0.437176	nucleus
APIOS_SC0_c0_ORF:498147_i1	0.453549	Prephenate dehydrogenase [NADP(+)]
APIOS_SC0_c0_ORF:498147_i1	0.79979	prephenate dehydrogenase (NADP+) activity
APIOS_SC0_c0_ORF:498147_i1	0.785664	tyrosine biosynthetic process
APIOS_SC0_c0_ORF:498147_i1	0.799724	prephenate dehydrogenase (NAD+) activity
APIOS_SC0_c0_ORF:498147_i1	0.600146	cellular amino acid biosynthetic process
APIOS_SC0_c0_ORF:498140_i1	0.819867	DnaJ protein like protein xdj1
APIOS_SC0_c0_ORF:498140_i1	0.825341	Hsp70 protein binding
APIOS_SC0_c0_ORF:498140_i1	0.72304	response to heat
APIOS_SC0_c0_ORF:498140_i1	0.71937	unfolded protein binding
APIOS_SC0_c0_ORF:498140_i1	0.686397	protein folding
APIOS_SC0_c0_ORF:498140_i1	0.54295	ATP binding
APIOS_SC0_c0_ORF:498140_i1	0.538488	metal ion binding
APIOS_SC0_c0_ORF:498145_i1	0.724877	Uricase
APIOS_SC0_c0_ORF:498145_i1	0.847146	urate oxidase activity
APIOS_SC0_c0_ORF:498145_i1	0.821361	urate catabolic process
APIOS_SC0_c0_ORF:498145_i1	0.754273	microbody
APIOS_SC0_c0_ORF:498145_i1	0.736323	purine nucleobase metabolic process
APIOS_SC0_c0_ORF:498151_i1	0.790802	54S ribosomal protein L23, mitochondrial
APIOS_SC0_c0_ORF:498151_i1	0.588103	structural constituent of ribosome
APIOS_SC0_c0_ORF:498151_i1	0.576165	translation
APIOS_SC0_c0_ORF:498151_i1	0.559899	ribosome
APIOS_SC0_c0_ORF:498137_i1	0.430606	ATP-dependent RNA helicase DBP2
APIOS_SC0_c0_ORF:498137_i1	0.730825	RNA helicase activity
APIOS_SC0_c0_ORF:498137_i1	0.55715	ATP binding
APIOS_SC0_c0_ORF:498137_i1	0.533592	hydrolase activity
APIOS_SC0_c0_ORF:498137_i1	0.52329	nucleic acid binding
APIOS_SC0_c0_ORF:498139_i1	0.933847	Putative hydroxymethylpyrimidine/phosphomethylpyrimidine kinase 2
APIOS_SC0_c0_ORF:498139_i1	0.816601	thiaminase activity
APIOS_SC0_c0_ORF:498139_i1	0.72874	thiamine-containing compound biosynthetic process
APIOS_SC0_c0_ORF:498139_i1	0.799119	phosphomethylpyrimidine kinase activity
APIOS_SC0_c0_ORF:498139_i1	0.726156	thiamine metabolic process
APIOS_SC0_c0_ORF:498139_i1	0.592342	phosphorylation
APIOS_SC0_c0_ORF:498138_i1	0.94591	NADPH oxidase regulator NoxR
APIOS_SC0_c0_ORF:498138_i1	0.632076	superoxide-generating NADPH oxidase activator activity
APIOS_SC0_c0_ORF:498138_i1	0.555799	suppression by symbiont of host innate immune response
APIOS_SC0_c0_ORF:498138_i1	0.52389	cytosol
APIOS_SC0_c0_ORF:498138_i1	0.554544	identical protein binding
APIOS_SC0_c0_ORF:498138_i1	0.513767	regulation of catalytic activity
APIOS_SC0_c0_ORF:498146_i1	0.571415	Peroxisomal membrane protein PMP22
APIOS_SC0_c0_ORF:498146_i1	0.442481	integral component of membrane
APIOS_SC0_c0_ORF:498159_i1	0.645807	60S ribosomal protein L32
APIOS_SC0_c0_ORF:498159_i1	0.588106	structural constituent of ribosome
APIOS_SC0_c0_ORF:498159_i1	0.576168	translation
APIOS_SC0_c0_ORF:498159_i1	0.559902	ribosome
APIOS_SC0_c0_ORF:497383_i1	0.571415	Peroxisomal membrane protein PMP22
APIOS_SC0_c0_ORF:497383_i1	0.442481	integral component of membrane
APIOS_SC0_c0_ORF:497374_i1	0.949815	Putative hydroxymethylpyrimidine/phosphomethylpyrimidine kinase 2
APIOS_SC0_c0_ORF:497374_i1	0.822065	thiaminase activity
APIOS_SC0_c0_ORF:497374_i1	0.726161	thiamine metabolic process
APIOS_SC0_c0_ORF:497374_i1	0.792309	phosphomethylpyrimidine kinase activity
APIOS_SC0_c0_ORF:497374_i1	0.7229	thiamine-containing compound biosynthetic process
APIOS_SC0_c0_ORF:497374_i1	0.592345	phosphorylation
APIOS_SC0_c0_ORF:497381_i1	0.724877	Uricase
APIOS_SC0_c0_ORF:497381_i1	0.847146	urate oxidase activity
APIOS_SC0_c0_ORF:497381_i1	0.821361	urate catabolic process
APIOS_SC0_c0_ORF:497381_i1	0.754273	microbody
APIOS_SC0_c0_ORF:497381_i1	0.736323	purine nucleobase metabolic process
APIOS_SC0_c0_ORF:497376_i1	0.819867	DnaJ protein like protein xdj1
APIOS_SC0_c0_ORF:497376_i1	0.825341	Hsp70 protein binding
APIOS_SC0_c0_ORF:497376_i1	0.72304	response to heat
APIOS_SC0_c0_ORF:497376_i1	0.71937	unfolded protein binding
APIOS_SC0_c0_ORF:497376_i1	0.686397	protein folding
APIOS_SC0_c0_ORF:497376_i1	0.54295	ATP binding
APIOS_SC0_c0_ORF:497376_i1	0.538488	metal ion binding
APIOS_SC0_c0_ORF:497394_i1	0.645807	60S ribosomal protein L32
APIOS_SC0_c0_ORF:497394_i1	0.588106	structural constituent of ribosome
APIOS_SC0_c0_ORF:497394_i1	0.576168	translation
APIOS_SC0_c0_ORF:497394_i1	0.559902	ribosome
APIOS_SC0_c0_ORF:497372_i1	0.431113	ATP-dependent RNA helicase DBP2
APIOS_SC0_c0_ORF:497372_i1	0.730824	RNA helicase activity
APIOS_SC0_c0_ORF:497372_i1	0.55715	ATP binding
APIOS_SC0_c0_ORF:497372_i1	0.533592	hydrolase activity
APIOS_SC0_c0_ORF:497372_i1	0.523289	nucleic acid binding
APIOS_SC0_c0_ORF:497375_i1	0.52389	cytosol
APIOS_SC0_c0_ORF:497375_i1	0.554544	identical protein binding
APIOS_SC0_c0_ORF:497375_i1	0.513767	regulation of catalytic activity
APIOS_SC0_c0_ORF:497377_i1	0.538171	Prephenate dehydrogenase [NADP(+)]
APIOS_SC0_c0_ORF:497377_i1	0.799791	prephenate dehydrogenase (NADP+) activity
APIOS_SC0_c0_ORF:497377_i1	0.785665	tyrosine biosynthetic process
APIOS_SC0_c0_ORF:497377_i1	0.799725	prephenate dehydrogenase (NAD+) activity
APIOS_SC0_c0_ORF:497377_i1	0.615664	cellular amino acid biosynthetic process
APIOS_SC0_c0_ORF:497379_i1	0.921409	Superoxide dismutase 1 copper chaperone
APIOS_SC0_c0_ORF:497379_i1	0.75406	superoxide metabolic process
APIOS_SC0_c0_ORF:497379_i1	0.586849	superoxide dismutase copper chaperone activity
APIOS_SC0_c0_ORF:497379_i1	0.475773	cytosol
APIOS_SC0_c0_ORF:497379_i1	0.45155	mitochondrial inner membrane
APIOS_SC0_c0_ORF:497379_i1	0.579353	protein maturation by copper ion transfer
APIOS_SC0_c0_ORF:497379_i1	0.538495	metal ion binding
APIOS_SC0_c0_ORF:497379_i1	0.437176	nucleus
APIOS_SC0_c0_ORF:497441_i1	0.645807	60S ribosomal protein L32
APIOS_SC0_c0_ORF:497441_i1	0.588106	structural constituent of ribosome
APIOS_SC0_c0_ORF:497441_i1	0.576168	translation
APIOS_SC0_c0_ORF:497441_i1	0.559902	ribosome
APIOS_SC0_c0_ORF:497422_i1	0.730824	RNA helicase activity
APIOS_SC0_c0_ORF:497422_i1	0.55715	ATP binding
APIOS_SC0_c0_ORF:497422_i1	0.533592	hydrolase activity
APIOS_SC0_c0_ORF:497422_i1	0.523289	nucleic acid binding
APIOS_SC0_c0_ORF:497452_i1	0.730816	RNA helicase activity
APIOS_SC0_c0_ORF:497375_i1	0.94591	NADPH oxidase regulator NoxR
APIOS_SC0_c0_ORF:497375_i1	0.632076	superoxide-generating NADPH oxidase activator activity
APIOS_SC0_c0_ORF:497375_i1	0.555799	suppression by symbiont of host innate immune response
APIOS_SC0_c0_ORF:497474_i1	0.847146	urate oxidase activity
APIOS_SC0_c0_ORF:497474_i1	0.821361	urate catabolic process
APIOS_SC0_c0_ORF:497474_i1	0.754273	microbody
APIOS_SC0_c0_ORF:497474_i1	0.736323	purine nucleobase metabolic process
APIOS_SC0_c0_ORF:497470_i1	0.819867	DnaJ protein like protein xdj1
APIOS_SC0_c0_ORF:497470_i1	0.825341	Hsp70 protein binding
APIOS_SC0_c0_ORF:497470_i1	0.72304	response to heat
APIOS_SC0_c0_ORF:497470_i1	0.71937	unfolded protein binding
APIOS_SC0_c0_ORF:497470_i1	0.686397	protein folding
APIOS_SC0_c0_ORF:497470_i1	0.54295	ATP binding
APIOS_SC0_c0_ORF:497470_i1	0.538488	metal ion binding
APIOS_SC0_c0_ORF:497480_i1	0.790802	54S ribosomal protein L23, mitochondrial
APIOS_SC0_c0_ORF:497480_i1	0.588103	structural constituent of ribosome
APIOS_SC0_c0_ORF:497480_i1	0.576165	translation
APIOS_SC0_c0_ORF:497480_i1	0.559899	ribosome
APIOS_SC0_c0_ORF:497632_i1	0.431113	ATP-dependent RNA helicase DBP2
APIOS_SC0_c0_ORF:497632_i1	0.730824	RNA helicase activity
APIOS_SC0_c0_ORF:497632_i1	0.55715	ATP binding
APIOS_SC0_c0_ORF:497632_i1	0.533592	hydrolase activity
APIOS_SC0_c0_ORF:497632_i1	0.523289	nucleic acid binding
APIOS_SC0_c0_ORF:498231_i1	0.968076	Protein phosphatase type 1 complex subunit Hex2/Reg1
APIOS_SC1000_c0_ORF:168746_i1	0.621247	lyase activity
APIOS_SC1000_c0_ORF:168746_i1	0.573358	extracellular region
APIOS_SC1000_c0_ORF:168729_i1	0.647419	Putative 4-hydroxy-2-oxoglutarate aldolase, mitochondrial
APIOS_SC1000_c0_ORF:168729_i1	0.621235	lyase activity
APIOS_SC1000_c0_ORF:168728_i1	0.43811	Pectin lyase fold/virulence factor
APIOS_SC1000_c0_ORF:168728_i1	0.621246	lyase activity
APIOS_SC1000_c0_ORF:168728_i1	0.558411	extracellular region
APIOS_SC1000_c0_ORF:168734_i1	0.647419	Putative 4-hydroxy-2-oxoglutarate aldolase, mitochondrial
APIOS_SC1000_c0_ORF:168734_i1	0.621235	lyase activity
APIOS_SC1004_c0_ORF:173392_i1	0.442489	integral component of membrane
APIOS_SC1004_c0_ORF:173390_i1	0.456849	Dehydrocurvularin biosynthesis regulator
APIOS_SC1004_c0_ORF:173390_i1	0.701491	DNA-binding transcription factor activity, RNA polymerase II-specific
APIOS_SC1004_c0_ORF:173390_i1	0.674403	regulation of transcription by RNA polymerase II
APIOS_SC1004_c0_ORF:173390_i1	0.586155	nucleus
APIOS_SC1004_c0_ORF:173390_i1	0.634859	zinc ion binding
APIOS_SC1004_c0_ORF:173390_i1	0.610171	transcription, DNA-templated
APIOS_SC1004_c0_ORF:173390_i1	0.535066	DNA binding
APIOS_SC1004_c0_ORF:173391_i1	0.646002	Major facilitator superfamily transporter gliotoxin efflux transporter
APIOS_SC1004_c0_ORF:173391_i1	0.571775	transmembrane transporter activity
APIOS_SC1004_c0_ORF:173391_i1	0.546615	transmembrane transport
APIOS_SC1004_c0_ORF:173391_i1	0.442475	integral component of membrane
APIOS_SC1004_c0_ORF:173391_i1	0.434143	toxin transport
APIOS_SC1007_c0_ORF:174890_i1	0.604588	Catalase-rel domain-containing protein (Fragment)
APIOS_SC1007_c0_ORF:174890_i1	0.781103	catalase activity
APIOS_SC1007_c0_ORF:174890_i1	0.744963	hydrogen peroxide catabolic process
APIOS_SC1007_c0_ORF:174890_i1	0.710203	response to oxidative stress
APIOS_SC1007_c0_ORF:174890_i1	0.687706	cellular oxidant detoxification
APIOS_SC1007_c0_ORF:174890_i1	0.642103	heme binding
APIOS_SC1007_c0_ORF:174890_i1	0.525972	metal ion binding
APIOS_SC1007_c0_ORF:174888_i1	0.520037	Glucose-methanol-choline (Gmc) oxidoreductase, putative
APIOS_SC1007_c0_ORF:174888_i1	0.66263	flavin adenine dinucleotide binding
APIOS_SC1007_c0_ORF:174888_i1	0.653642	oxidoreductase activity, acting on CH-OH group of donors
APIOS_SC1008_c0_ORF:164789_i1	0.809655	Protein transport protein SEC61 subunit alpha
APIOS_SC1008_c0_ORF:164789_i1	0.651211	misfolded protein transport
APIOS_SC1008_c0_ORF:164789_i1	0.618648	Sec61 translocon complex
APIOS_SC1008_c0_ORF:164789_i1	0.59164	signal sequence binding
APIOS_SC1008_c0_ORF:164789_i1	0.571421	peptide transmembrane transporter activity
APIOS_SC100_c0_ORF:314659_i1	0.548354	Aspartokinase
APIOS_SC100_c0_ORF:314659_i1	0.78255	aspartate kinase activity
APIOS_SC100_c0_ORF:314659_i1	0.683214	diaminopimelate metabolic process
APIOS_SC100_c0_ORF:314659_i1	0.681742	lysine biosynthetic process
APIOS_SC100_c0_ORF:314659_i1	0.534882	ATP binding
APIOS_SC100_c0_ORF:314659_i1	0.592352	phosphorylation
APIOS_SC100_c1_ORF:313818_i1	0.666474	Citrulline--aspartate ligase
APIOS_SC100_c1_ORF:313818_i1	0.799307	argininosuccinate synthase activity
APIOS_SC100_c1_ORF:313818_i1	0.721301	arginine biosynthetic process
APIOS_SC100_c1_ORF:313818_i1	0.454287	cytosol
APIOS_SC100_c1_ORF:313818_i1	0.55715	ATP binding
APIOS_SC0_c0_ORF:497452_i1	0.557145	ATP binding
APIOS_SC0_c0_ORF:497452_i1	0.532482	hydrolase activity
APIOS_SC0_c0_ORF:497452_i1	0.523285	nucleic acid binding
APIOS_SC0_c0_ORF:497430_i1	0.453549	Prephenate dehydrogenase [NADP(+)]
APIOS_SC0_c0_ORF:497430_i1	0.79979	prephenate dehydrogenase (NADP+) activity
APIOS_SC0_c0_ORF:497430_i1	0.785664	tyrosine biosynthetic process
APIOS_SC0_c0_ORF:497430_i1	0.799724	prephenate dehydrogenase (NAD+) activity
APIOS_SC0_c0_ORF:497430_i1	0.600146	cellular amino acid biosynthetic process
APIOS_SC0_c0_ORF:497429_i1	0.571415	Peroxisomal membrane protein PMP22
APIOS_SC0_c0_ORF:497429_i1	0.442481	integral component of membrane
APIOS_SC0_c0_ORF:497423_i1	0.819867	DnaJ protein like protein xdj1
APIOS_SC0_c0_ORF:497423_i1	0.825341	Hsp70 protein binding
APIOS_SC0_c0_ORF:497423_i1	0.72304	response to heat
APIOS_SC0_c0_ORF:497423_i1	0.71937	unfolded protein binding
APIOS_SC0_c0_ORF:497423_i1	0.686397	protein folding
APIOS_SC0_c0_ORF:497423_i1	0.54295	ATP binding
APIOS_SC0_c0_ORF:497423_i1	0.538488	metal ion binding
APIOS_SC0_c0_ORF:497420_i1	0.949815	Putative hydroxymethylpyrimidine/phosphomethylpyrimidine kinase 2
APIOS_SC0_c0_ORF:497420_i1	0.822065	thiaminase activity
APIOS_SC0_c0_ORF:497420_i1	0.726161	thiamine metabolic process
APIOS_SC0_c0_ORF:497420_i1	0.792309	phosphomethylpyrimidine kinase activity
APIOS_SC0_c0_ORF:497420_i1	0.7229	thiamine-containing compound biosynthetic process
APIOS_SC0_c0_ORF:497420_i1	0.592345	phosphorylation
APIOS_SC0_c0_ORF:497421_i1	0.94591	NADPH oxidase regulator NoxR
APIOS_SC0_c0_ORF:497421_i1	0.632076	superoxide-generating NADPH oxidase activator activity
APIOS_SC0_c0_ORF:497421_i1	0.555799	suppression by symbiont of host innate immune response
APIOS_SC0_c0_ORF:497421_i1	0.52389	cytosol
APIOS_SC0_c0_ORF:497421_i1	0.554544	identical protein binding
APIOS_SC0_c0_ORF:497421_i1	0.513767	regulation of catalytic activity
APIOS_SC0_c0_ORF:497425_i1	0.921409	Superoxide dismutase 1 copper chaperone
APIOS_SC0_c0_ORF:497425_i1	0.75406	superoxide metabolic process
APIOS_SC0_c0_ORF:497425_i1	0.586849	superoxide dismutase copper chaperone activity
APIOS_SC0_c0_ORF:497425_i1	0.475773	cytosol
APIOS_SC0_c0_ORF:497425_i1	0.45155	mitochondrial inner membrane
APIOS_SC0_c0_ORF:497425_i1	0.579353	protein maturation by copper ion transfer
APIOS_SC0_c0_ORF:497425_i1	0.538495	metal ion binding
APIOS_SC0_c0_ORF:497425_i1	0.437176	nucleus
APIOS_SC0_c0_ORF:497427_i1	0.724877	Uricase
APIOS_SC0_c0_ORF:497427_i1	0.847146	urate oxidase activity
APIOS_SC0_c0_ORF:497427_i1	0.821361	urate catabolic process
APIOS_SC0_c0_ORF:497427_i1	0.754273	microbody
APIOS_SC0_c0_ORF:497427_i1	0.736323	purine nucleobase metabolic process
APIOS_SC0_c0_ORF:497434_i1	0.790802	54S ribosomal protein L23, mitochondrial
APIOS_SC0_c0_ORF:497434_i1	0.588103	structural constituent of ribosome
APIOS_SC0_c0_ORF:497434_i1	0.576165	translation
APIOS_SC0_c0_ORF:497434_i1	0.559899	ribosome
APIOS_SC0_c0_ORF:497485_i1	0.644791	60S ribosomal protein L32
APIOS_SC0_c0_ORF:497485_i1	0.588107	structural constituent of ribosome
APIOS_SC0_c0_ORF:497485_i1	0.576169	translation
APIOS_SC0_c0_ORF:497485_i1	0.559902	ribosome
APIOS_SC0_c0_ORF:497471_i1	0.538171	Prephenate dehydrogenase [NADP(+)]
APIOS_SC0_c0_ORF:497471_i1	0.799791	prephenate dehydrogenase (NADP+) activity
APIOS_SC0_c0_ORF:497471_i1	0.785665	tyrosine biosynthetic process
APIOS_SC0_c0_ORF:497471_i1	0.799725	prephenate dehydrogenase (NAD+) activity
APIOS_SC0_c0_ORF:497471_i1	0.615664	cellular amino acid biosynthetic process
APIOS_SC0_c0_ORF:497474_i1	0.724877	Uricase
APIOS_SC0_c0_ORF:497483_i1	0.754056	superoxide metabolic process
APIOS_SC0_c0_ORF:497483_i1	0.58814	superoxide dismutase copper chaperone activity
APIOS_SC0_c0_ORF:497483_i1	0.476555	cytosol
APIOS_SC0_c0_ORF:497483_i1	0.452222	mitochondrial inner membrane
APIOS_SC0_c0_ORF:497483_i1	0.58061	protein maturation by copper ion transfer
APIOS_SC0_c0_ORF:497483_i1	0.538493	metal ion binding
APIOS_SC0_c0_ORF:497483_i1	0.437782	nucleus
APIOS_SC0_c0_ORF:497475_i1	0.571415	Peroxisomal membrane protein PMP22
APIOS_SC0_c0_ORF:497475_i1	0.442481	integral component of membrane
APIOS_SC0_c0_ORF:497469_i1	0.944269	NADPH oxidase regulator NoxR
APIOS_SC0_c0_ORF:497469_i1	0.632081	superoxide-generating NADPH oxidase activator activity
APIOS_SC0_c0_ORF:497469_i1	0.555803	suppression by symbiont of host innate immune response
APIOS_SC0_c0_ORF:497469_i1	0.524057	cytosol
APIOS_SC0_c0_ORF:497469_i1	0.554547	identical protein binding
APIOS_SC0_c0_ORF:497469_i1	0.513769	regulation of catalytic activity
APIOS_SC0_c0_ORF:497617_i1	0.730816	RNA helicase activity
APIOS_SC0_c0_ORF:497617_i1	0.557145	ATP binding
APIOS_SC0_c0_ORF:497617_i1	0.532482	hydrolase activity
APIOS_SC0_c0_ORF:497617_i1	0.523285	nucleic acid binding
APIOS_SC0_c0_ORF:497591_i1	0.921409	Superoxide dismutase 1 copper chaperone
APIOS_SC0_c0_ORF:497591_i1	0.75406	superoxide metabolic process
APIOS_SC0_c0_ORF:497591_i1	0.586849	superoxide dismutase copper chaperone activity
APIOS_SC0_c0_ORF:497591_i1	0.475773	cytosol
APIOS_SC0_c0_ORF:497591_i1	0.45155	mitochondrial inner membrane
APIOS_SC0_c0_ORF:497591_i1	0.579353	protein maturation by copper ion transfer
APIOS_SC0_c0_ORF:497591_i1	0.538495	metal ion binding
APIOS_SC0_c0_ORF:497591_i1	0.437176	nucleus
APIOS_SC0_c0_ORF:497587_i1	0.730824	RNA helicase activity
APIOS_SC0_c0_ORF:497587_i1	0.55715	ATP binding
APIOS_SC0_c0_ORF:497587_i1	0.533592	hydrolase activity
APIOS_SC0_c0_ORF:497587_i1	0.523289	nucleic acid binding
APIOS_SC0_c0_ORF:497595_i1	0.571415	Peroxisomal membrane protein PMP22
APIOS_SC0_c0_ORF:497595_i1	0.442481	integral component of membrane
APIOS_SC0_c0_ORF:497593_i1	0.724877	Uricase
APIOS_SC0_c0_ORF:497593_i1	0.847146	urate oxidase activity
APIOS_SC0_c0_ORF:497593_i1	0.821361	urate catabolic process
APIOS_SC0_c0_ORF:497593_i1	0.754273	microbody
APIOS_SC0_c0_ORF:497593_i1	0.736323	purine nucleobase metabolic process
APIOS_SC0_c0_ORF:497589_i1	0.538171	Prephenate dehydrogenase [NADP(+)]
APIOS_SC0_c0_ORF:497589_i1	0.799791	prephenate dehydrogenase (NADP+) activity
APIOS_SC0_c0_ORF:497589_i1	0.785665	tyrosine biosynthetic process
APIOS_SC0_c0_ORF:497589_i1	0.799725	prephenate dehydrogenase (NAD+) activity
APIOS_SC0_c0_ORF:497589_i1	0.615664	cellular amino acid biosynthetic process
APIOS_SC0_c0_ORF:497599_i1	0.790802	54S ribosomal protein L23, mitochondrial
APIOS_SC0_c0_ORF:497599_i1	0.588103	structural constituent of ribosome
APIOS_SC0_c0_ORF:497599_i1	0.576165	translation
APIOS_SC0_c0_ORF:497599_i1	0.559899	ribosome
APIOS_SC0_c0_ORF:497606_i1	0.645807	60S ribosomal protein L32
APIOS_SC0_c0_ORF:497606_i1	0.588106	structural constituent of ribosome
APIOS_SC0_c0_ORF:497606_i1	0.576168	translation
APIOS_SC0_c0_ORF:497606_i1	0.559902	ribosome
APIOS_SC0_c0_ORF:497586_i1	0.944269	NADPH oxidase regulator NoxR
APIOS_SC0_c0_ORF:497586_i1	0.632081	superoxide-generating NADPH oxidase activator activity
APIOS_SC0_c0_ORF:497586_i1	0.555803	suppression by symbiont of host innate immune response
APIOS_SC0_c0_ORF:497586_i1	0.524057	cytosol
APIOS_SC0_c0_ORF:497586_i1	0.554547	identical protein binding
APIOS_SC0_c0_ORF:497586_i1	0.513769	regulation of catalytic activity
APIOS_SC0_c0_ORF:497585_i1	0.949815	Putative hydroxymethylpyrimidine/phosphomethylpyrimidine kinase 2
APIOS_SC0_c0_ORF:497585_i1	0.822065	thiaminase activity
APIOS_SC0_c0_ORF:497585_i1	0.726161	thiamine metabolic process
APIOS_SC0_c0_ORF:497585_i1	0.792309	phosphomethylpyrimidine kinase activity
APIOS_SC0_c0_ORF:497585_i1	0.7229	thiamine-containing compound biosynthetic process
APIOS_SC0_c0_ORF:497585_i1	0.592345	phosphorylation
APIOS_SC0_c0_ORF:497588_i1	0.819867	DnaJ protein like protein xdj1
APIOS_SC0_c0_ORF:497588_i1	0.825341	Hsp70 protein binding
APIOS_SC0_c0_ORF:497588_i1	0.72304	response to heat
APIOS_SC0_c0_ORF:497588_i1	0.71937	unfolded protein binding
APIOS_SC0_c0_ORF:497588_i1	0.686397	protein folding
APIOS_SC0_c0_ORF:497588_i1	0.54295	ATP binding
APIOS_SC0_c0_ORF:497588_i1	0.538488	metal ion binding
APIOS_SC0_c0_ORF:497635_i1	0.94591	NADPH oxidase regulator NoxR
APIOS_SC0_c0_ORF:497635_i1	0.632076	superoxide-generating NADPH oxidase activator activity
APIOS_SC0_c0_ORF:497635_i1	0.555799	suppression by symbiont of host innate immune response
APIOS_SC0_c0_ORF:497635_i1	0.52389	cytosol
APIOS_SC0_c0_ORF:497635_i1	0.554544	identical protein binding
APIOS_SC0_c0_ORF:497635_i1	0.513767	regulation of catalytic activity
APIOS_SC0_c0_ORF:497642_i1	0.571415	Peroxisomal membrane protein PMP22
APIOS_SC0_c0_ORF:497642_i1	0.442481	integral component of membrane
APIOS_SC0_c0_ORF:497665_i1	0.730816	RNA helicase activity
APIOS_SC0_c0_ORF:497665_i1	0.557145	ATP binding
APIOS_SC0_c0_ORF:497665_i1	0.532482	hydrolase activity
APIOS_SC0_c0_ORF:497665_i1	0.523285	nucleic acid binding
APIOS_SC0_c0_ORF:497654_i1	0.645807	60S ribosomal protein L32
APIOS_SC0_c0_ORF:497654_i1	0.588106	structural constituent of ribosome
APIOS_SC0_c0_ORF:497654_i1	0.576168	translation
APIOS_SC0_c0_ORF:497654_i1	0.559902	ribosome
APIOS_SC0_c0_ORF:497647_i1	0.790802	54S ribosomal protein L23, mitochondrial
APIOS_SC0_c0_ORF:497647_i1	0.588103	structural constituent of ribosome
APIOS_SC0_c0_ORF:497647_i1	0.576165	translation
APIOS_SC0_c0_ORF:497647_i1	0.559899	ribosome
APIOS_SC0_c0_ORF:497634_i1	0.949815	Putative hydroxymethylpyrimidine/phosphomethylpyrimidine kinase 2
APIOS_SC0_c0_ORF:497634_i1	0.822065	thiaminase activity
APIOS_SC0_c0_ORF:497634_i1	0.726161	thiamine metabolic process
APIOS_SC0_c0_ORF:497634_i1	0.792309	phosphomethylpyrimidine kinase activity
APIOS_SC0_c0_ORF:497634_i1	0.7229	thiamine-containing compound biosynthetic process
APIOS_SC0_c0_ORF:497634_i1	0.592345	phosphorylation
APIOS_SC0_c0_ORF:497636_i1	0.819867	DnaJ protein like protein xdj1
APIOS_SC0_c0_ORF:497636_i1	0.825341	Hsp70 protein binding
APIOS_SC0_c0_ORF:497636_i1	0.72304	response to heat
APIOS_SC0_c0_ORF:497636_i1	0.71937	unfolded protein binding
APIOS_SC0_c0_ORF:497636_i1	0.686397	protein folding
APIOS_SC0_c0_ORF:497636_i1	0.54295	ATP binding
APIOS_SC0_c0_ORF:497636_i1	0.538488	metal ion binding
APIOS_SC0_c0_ORF:497640_i1	0.724877	Uricase
APIOS_SC0_c0_ORF:497640_i1	0.847146	urate oxidase activity
APIOS_SC0_c0_ORF:497640_i1	0.821361	urate catabolic process
APIOS_SC0_c0_ORF:497640_i1	0.754273	microbody
APIOS_SC0_c0_ORF:497640_i1	0.736323	purine nucleobase metabolic process
APIOS_SC0_c0_ORF:497643_i1	0.453549	Prephenate dehydrogenase [NADP(+)]
APIOS_SC0_c0_ORF:497643_i1	0.79979	prephenate dehydrogenase (NADP+) activity
APIOS_SC0_c0_ORF:497643_i1	0.785664	tyrosine biosynthetic process
APIOS_SC0_c0_ORF:497643_i1	0.799724	prephenate dehydrogenase (NAD+) activity
APIOS_SC0_c0_ORF:497643_i1	0.600146	cellular amino acid biosynthetic process
APIOS_SC0_c0_ORF:497638_i1	0.921409	Superoxide dismutase 1 copper chaperone
APIOS_SC0_c0_ORF:497638_i1	0.75406	superoxide metabolic process
APIOS_SC0_c0_ORF:497638_i1	0.586849	superoxide dismutase copper chaperone activity
APIOS_SC0_c0_ORF:497638_i1	0.475773	cytosol
APIOS_SC0_c0_ORF:497638_i1	0.45155	mitochondrial inner membrane
APIOS_SC0_c0_ORF:497638_i1	0.579353	protein maturation by copper ion transfer
APIOS_SC0_c0_ORF:497638_i1	0.538495	metal ion binding
APIOS_SC0_c0_ORF:497638_i1	0.437176	nucleus
APIOS_SC0_c0_ORF:498259_i1	0.571802	transmembrane transporter activity
APIOS_SC0_c0_ORF:498259_i1	0.546639	transmembrane transport
APIOS_SC0_c0_ORF:498259_i1	0.442489	integral component of membrane
APIOS_SC0_c0_ORF:498259_i1	0.420233	plasma membrane
APIOS_SC0_c0_ORF:498252_i1	0.571806	transmembrane transporter activity
APIOS_SC0_c0_ORF:498252_i1	0.546642	transmembrane transport
APIOS_SC0_c0_ORF:498252_i1	0.44249	integral component of membrane
APIOS_SC0_c0_ORF:498257_i1	0.663034	flavin adenine dinucleotide binding
APIOS_SC0_c0_ORF:498257_i1	0.649879	oxidoreductase activity, acting on CH-OH group of donors
APIOS_SC0_c0_ORF:498253_i1	0.66304	flavin adenine dinucleotide binding
APIOS_SC0_c0_ORF:498253_i1	0.654042	oxidoreductase activity, acting on CH-OH group of donors
APIOS_SC0_c0_ORF:498238_i1	0.534227	Major facilitator-type transporter ecdD
APIOS_SC0_c0_ORF:498238_i1	0.571784	transmembrane transporter activity
APIOS_SC0_c0_ORF:498238_i1	0.546623	transmembrane transport
APIOS_SC0_c0_ORF:498238_i1	0.442479	integral component of membrane
APIOS_SC0_c0_ORF:498243_i1	0.663034	flavin adenine dinucleotide binding
APIOS_SC0_c0_ORF:498243_i1	0.649879	oxidoreductase activity, acting on CH-OH group of donors
APIOS_SC0_c0_ORF:498240_i1	0.66304	flavin adenine dinucleotide binding
APIOS_SC0_c0_ORF:498240_i1	0.654042	oxidoreductase activity, acting on CH-OH group of donors
APIOS_SC0_c0_ORF:498239_i1	0.571806	transmembrane transporter activity
APIOS_SC0_c0_ORF:498239_i1	0.546642	transmembrane transport
APIOS_SC0_c0_ORF:498239_i1	0.44249	integral component of membrane
APIOS_SC0_c1_ORF:496932_i1	0.491065	S-adenosyl-L-methionine-dependent methyltransferase-2
APIOS_SC0_c1_ORF:496932_i1	0.636151	methyltransferase activity
APIOS_SC0_c1_ORF:496932_i1	0.626934	methylation
APIOS_SC0_c1_ORF:496981_i1	0.620281	Putative methyltransferase tdiE
APIOS_SC0_c1_ORF:496981_i1	0.636153	methyltransferase activity
APIOS_SC0_c1_ORF:496981_i1	0.626936	methylation
APIOS_SC0_c1_ORF:496977_i1	0.414633	Putative methyltransferase tdiE
APIOS_SC0_c1_ORF:496977_i1	0.636079	methyltransferase activity
APIOS_SC0_c1_ORF:496977_i1	0.626864	methylation
APIOS_SC0_c1_ORF:496994_i1	0.570748	Putative methyltransferase tdiE
APIOS_SC0_c1_ORF:496994_i1	0.636117	methyltransferase activity
APIOS_SC0_c1_ORF:496994_i1	0.626901	methylation
APIOS_SC0_c1_ORF:496987_i1	0.491065	S-adenosyl-L-methionine-dependent methyltransferase-2
APIOS_SC0_c1_ORF:496987_i1	0.636151	methyltransferase activity
APIOS_SC0_c1_ORF:496987_i1	0.626934	methylation
APIOS_SC0_c1_ORF:496965_i1	0.636201	methyltransferase activity
APIOS_SC0_c1_ORF:496965_i1	0.626983	methylation
APIOS_SC0_c1_ORF:496957_i1	0.491065	S-adenosyl-L-methionine-dependent methyltransferase-2
APIOS_SC0_c1_ORF:496957_i1	0.636151	methyltransferase activity
APIOS_SC0_c1_ORF:496957_i1	0.626934	methylation
APIOS_SC0_c1_ORF:497000_i1	0.491065	S-adenosyl-L-methionine-dependent methyltransferase-2
APIOS_SC0_c1_ORF:497000_i1	0.636151	methyltransferase activity
APIOS_SC0_c1_ORF:497000_i1	0.626934	methylation
APIOS_SC0_c1_ORF:496951_i1	0.491065	S-adenosyl-L-methionine-dependent methyltransferase-2
APIOS_SC0_c1_ORF:496951_i1	0.636151	methyltransferase activity
APIOS_SC0_c1_ORF:496951_i1	0.626934	methylation
APIOS_SC0_c1_ORF:496938_i1	0.491065	S-adenosyl-L-methionine-dependent methyltransferase-2
APIOS_SC0_c1_ORF:496938_i1	0.636151	methyltransferase activity
APIOS_SC0_c1_ORF:496938_i1	0.626934	methylation
APIOS_SC0_c1_ORF:496914_i1	0.414633	Putative methyltransferase tdiE
APIOS_SC0_c1_ORF:496914_i1	0.636079	methyltransferase activity
APIOS_SC0_c1_ORF:496914_i1	0.626864	methylation
APIOS_SC0_c1_ORF:496926_i1	0.414633	Putative methyltransferase tdiE
APIOS_SC0_c1_ORF:496926_i1	0.636079	methyltransferase activity
APIOS_SC0_c1_ORF:496926_i1	0.626864	methylation
APIOS_SC0_c1_ORF:496898_i1	0.578808	Putative methyltransferase tdiE
APIOS_SC0_c1_ORF:496898_i1	0.636135	methyltransferase activity
APIOS_SC0_c1_ORF:496898_i1	0.626918	methylation
APIOS_SC1000_c0_ORF:168747_i1	0.647419	Putative 4-hydroxy-2-oxoglutarate aldolase, mitochondrial
APIOS_SC1000_c0_ORF:168747_i1	0.621235	lyase activity
APIOS_SC1000_c0_ORF:168746_i1	0.492544	Pectin lyase fold/virulence factor
APIOS_SC1000_c0_ORF:168737_i1	0.424121	Glycoside hydrolase family 55 protein
APIOS_SC1000_c0_ORF:168737_i1	0.533578	hydrolase activity
APIOS_SC1000_c0_ORF:168737_i1	0.417184	extracellular region
APIOS_SC1000_c0_ORF:168739_i1	0.647419	Putative 4-hydroxy-2-oxoglutarate aldolase, mitochondrial
APIOS_SC1000_c0_ORF:168739_i1	0.621235	lyase activity
APIOS_SC1001_c0_ORF:167541_i1	0.537302	Transporter mch4
APIOS_SC1001_c0_ORF:167541_i1	0.571775	transmembrane transporter activity
APIOS_SC1001_c0_ORF:167541_i1	0.546615	transmembrane transport
APIOS_SC1001_c0_ORF:167541_i1	0.442475	integral component of membrane
APIOS_SC1001_c0_ORF:167540_i1	0.500456	Related to nucleoside-diphosphate-sugar epimerases
APIOS_SC1001_c0_ORF:167537_i1	0.667289	Metallopep domain containing protein
APIOS_SC1001_c0_ORF:167549_i1	0.667289	Metallopep domain containing protein
APIOS_SC1001_c0_ORF:167553_i1	0.537302	Transporter mch4
APIOS_SC1001_c0_ORF:167553_i1	0.571775	transmembrane transporter activity
APIOS_SC1001_c0_ORF:167553_i1	0.546615	transmembrane transport
APIOS_SC1001_c0_ORF:167553_i1	0.442475	integral component of membrane
APIOS_SC1001_c0_ORF:167552_i1	0.500456	Related to nucleoside-diphosphate-sugar epimerases
APIOS_SC1003_c0_ORF:170242_i1	0.598875	Inositol hexakisphosphate and diphosphoinositol-pentakisphosphate kinase
APIOS_SC1003_c0_ORF:170242_i1	0.846076	inositol hexakisphosphate 1-kinase activity
APIOS_SC1003_c0_ORF:170242_i1	0.672468	cytoskeleton
APIOS_SC1003_c0_ORF:170242_i1	0.592354	phosphorylation
APIOS_SC1003_c0_ORF:170242_i1	0.846076	inositol hexakisphosphate 3-kinase activity
APIOS_SC1003_c0_ORF:170242_i1	0.846073	5-diphosphoinositol pentakisphosphate 3-kinase activity
APIOS_SC1003_c0_ORF:170242_i1	0.846039	diphosphoinositol-pentakisphosphate kinase activity
APIOS_SC1003_c0_ORF:170242_i1	0.5127	cytoplasm
APIOS_SC1003_c0_ORF:170242_i1	0.845996	inositol hexakisphosphate 5-kinase activity
APIOS_SC1003_c0_ORF:170242_i1	0.845971	inositol-1,3,4,5,6-pentakisphosphate kinase activity
APIOS_SC1003_c0_ORF:170242_i1	0.845254	inositol heptakisphosphate kinase activity
APIOS_SC1003_c0_ORF:170242_i1	0.557151	ATP binding
APIOS_SC1003_c0_ORF:170256_i1	0.641416	protein kinase activity
APIOS_SC1003_c0_ORF:170256_i1	0.638738	protein phosphorylation
APIOS_SC1003_c0_ORF:170256_i1	0.557147	ATP binding
APIOS_SC1003_c0_ORF:170266_i1	0.549385	oxidoreductase activity
APIOS_SC1003_c0_ORF:170257_i1	0.64127	protein kinase activity
APIOS_SC1003_c0_ORF:170257_i1	0.638594	protein phosphorylation
APIOS_SC1003_c0_ORF:170257_i1	0.557038	ATP binding
APIOS_SC1003_c0_ORF:170274_i1	0.598875	Inositol hexakisphosphate and diphosphoinositol-pentakisphosphate kinase
APIOS_SC1003_c0_ORF:170274_i1	0.846076	inositol hexakisphosphate 1-kinase activity
APIOS_SC1003_c0_ORF:170274_i1	0.672468	cytoskeleton
APIOS_SC1003_c0_ORF:170274_i1	0.592354	phosphorylation
APIOS_SC1003_c0_ORF:170274_i1	0.846076	inositol hexakisphosphate 3-kinase activity
APIOS_SC1003_c0_ORF:170274_i1	0.846073	5-diphosphoinositol pentakisphosphate 3-kinase activity
APIOS_SC1003_c0_ORF:170274_i1	0.846039	diphosphoinositol-pentakisphosphate kinase activity
APIOS_SC1003_c0_ORF:170274_i1	0.5127	cytoplasm
APIOS_SC1003_c0_ORF:170274_i1	0.845996	inositol hexakisphosphate 5-kinase activity
APIOS_SC1003_c0_ORF:170274_i1	0.845971	inositol-1,3,4,5,6-pentakisphosphate kinase activity
APIOS_SC1003_c0_ORF:170274_i1	0.845254	inositol heptakisphosphate kinase activity
APIOS_SC1003_c0_ORF:170274_i1	0.557151	ATP binding
APIOS_SC1003_c0_ORF:170203_i1	0.598875	Inositol hexakisphosphate and diphosphoinositol-pentakisphosphate kinase
APIOS_SC1003_c0_ORF:170203_i1	0.846076	inositol hexakisphosphate 1-kinase activity
APIOS_SC1003_c0_ORF:170203_i1	0.672468	cytoskeleton
APIOS_SC1003_c0_ORF:170203_i1	0.592354	phosphorylation
APIOS_SC1003_c0_ORF:170203_i1	0.846076	inositol hexakisphosphate 3-kinase activity
APIOS_SC1003_c0_ORF:170203_i1	0.846073	5-diphosphoinositol pentakisphosphate 3-kinase activity
APIOS_SC1003_c0_ORF:170203_i1	0.846039	diphosphoinositol-pentakisphosphate kinase activity
APIOS_SC1003_c0_ORF:170203_i1	0.5127	cytoplasm
APIOS_SC1003_c0_ORF:170203_i1	0.845996	inositol hexakisphosphate 5-kinase activity
APIOS_SC1003_c0_ORF:170203_i1	0.845971	inositol-1,3,4,5,6-pentakisphosphate kinase activity
APIOS_SC1003_c0_ORF:170203_i1	0.845254	inositol heptakisphosphate kinase activity
APIOS_SC1003_c0_ORF:170203_i1	0.557151	ATP binding
APIOS_SC1003_c0_ORF:170218_i1	0.641416	protein kinase activity
APIOS_SC1003_c0_ORF:170218_i1	0.638738	protein phosphorylation
APIOS_SC1003_c0_ORF:170218_i1	0.557147	ATP binding
APIOS_SC1003_c0_ORF:170219_i1	0.64127	protein kinase activity
APIOS_SC1003_c0_ORF:170219_i1	0.638594	protein phosphorylation
APIOS_SC1003_c0_ORF:170219_i1	0.557038	ATP binding
APIOS_SC1003_c0_ORF:170226_i1	0.549385	oxidoreductase activity
APIOS_SC1003_c0_ORF:170235_i1	0.557402	Sorbose reductase sou1
APIOS_SC1003_c0_ORF:170235_i1	0.549427	oxidoreductase activity
APIOS_SC1003_c0_ORF:170236_i1	0.641416	protein kinase activity
APIOS_SC1003_c0_ORF:170236_i1	0.638738	protein phosphorylation
APIOS_SC1003_c0_ORF:170236_i1	0.557147	ATP binding
APIOS_SC1003_c0_ORF:170237_i1	0.64127	protein kinase activity
APIOS_SC1003_c0_ORF:170237_i1	0.638594	protein phosphorylation
APIOS_SC1003_c0_ORF:170237_i1	0.557038	ATP binding
APIOS_SC1003_c0_ORF:170290_i1	0.598875	Inositol hexakisphosphate and diphosphoinositol-pentakisphosphate kinase
APIOS_SC1003_c0_ORF:170290_i1	0.846076	inositol hexakisphosphate 1-kinase activity
APIOS_SC1003_c0_ORF:170290_i1	0.672468	cytoskeleton
APIOS_SC1003_c0_ORF:170290_i1	0.592354	phosphorylation
APIOS_SC1003_c0_ORF:170290_i1	0.846076	inositol hexakisphosphate 3-kinase activity
APIOS_SC1003_c0_ORF:170290_i1	0.846073	5-diphosphoinositol pentakisphosphate 3-kinase activity
APIOS_SC1003_c0_ORF:170290_i1	0.846039	diphosphoinositol-pentakisphosphate kinase activity
APIOS_SC1003_c0_ORF:170290_i1	0.5127	cytoplasm
APIOS_SC1003_c0_ORF:170290_i1	0.845996	inositol hexakisphosphate 5-kinase activity
APIOS_SC1003_c0_ORF:170290_i1	0.845971	inositol-1,3,4,5,6-pentakisphosphate kinase activity
APIOS_SC1003_c0_ORF:170290_i1	0.845254	inositol heptakisphosphate kinase activity
APIOS_SC1003_c0_ORF:170290_i1	0.557151	ATP binding
APIOS_SC1004_c0_ORF:173392_i1	0.711351	Dolichyl-diphosphooligosaccharide--protein glycosyltransferase subunit 2
APIOS_SC1004_c0_ORF:173392_i1	0.81721	oligosaccharyltransferase complex
APIOS_SC1004_c0_ORF:173392_i1	0.785098	protein N-linked glycosylation
APIOS_SC1004_c0_ORF:173392_i1	0.434043	transferase activity
APIOS_SC1004_c0_ORF:173405_i1	0.531619	Dehydrocurvularin biosynthesis regulator
APIOS_SC1004_c0_ORF:173405_i1	0.719805	DNA-binding transcription factor activity, RNA polymerase II-specific
APIOS_SC1004_c0_ORF:173405_i1	0.691466	regulation of transcription by RNA polymerase II
APIOS_SC1004_c0_ORF:173405_i1	0.599145	nucleus
APIOS_SC1004_c0_ORF:173405_i1	0.634842	zinc ion binding
APIOS_SC1004_c0_ORF:173405_i1	0.61597	transcription, DNA-templated
APIOS_SC1004_c0_ORF:173405_i1	0.539439	DNA binding
APIOS_SC1004_c0_ORF:173406_i1	0.646002	Major facilitator superfamily transporter gliotoxin efflux transporter
APIOS_SC1004_c0_ORF:173406_i1	0.571775	transmembrane transporter activity
APIOS_SC1004_c0_ORF:173406_i1	0.546615	transmembrane transport
APIOS_SC1004_c0_ORF:173406_i1	0.442475	integral component of membrane
APIOS_SC1004_c0_ORF:173406_i1	0.434143	toxin transport
APIOS_SC1004_c0_ORF:173407_i1	0.711351	Dolichyl-diphosphooligosaccharide--protein glycosyltransferase subunit 2
APIOS_SC1004_c0_ORF:173407_i1	0.81721	oligosaccharyltransferase complex
APIOS_SC1004_c0_ORF:173407_i1	0.785098	protein N-linked glycosylation
APIOS_SC1004_c0_ORF:173407_i1	0.434043	transferase activity
APIOS_SC1004_c0_ORF:173407_i1	0.442489	integral component of membrane
APIOS_SC1004_c0_ORF:173408_i1	0.516681	Major facilitator superfamily general substrate transporter
APIOS_SC1004_c0_ORF:173408_i1	0.566677	transmembrane transporter activity
APIOS_SC1004_c0_ORF:173408_i1	0.541997	transmembrane transport
APIOS_SC1004_c0_ORF:173408_i1	0.440431	integral component of membrane
APIOS_SC1004_c0_ORF:173337_i1	0.531619	Dehydrocurvularin biosynthesis regulator
APIOS_SC1004_c0_ORF:173337_i1	0.719805	DNA-binding transcription factor activity, RNA polymerase II-specific
APIOS_SC1004_c0_ORF:173337_i1	0.691466	regulation of transcription by RNA polymerase II
APIOS_SC1004_c0_ORF:173337_i1	0.599145	nucleus
APIOS_SC1004_c0_ORF:173337_i1	0.634842	zinc ion binding
APIOS_SC1004_c0_ORF:173337_i1	0.61597	transcription, DNA-templated
APIOS_SC1004_c0_ORF:173337_i1	0.539439	DNA binding
APIOS_SC1004_c0_ORF:173338_i1	0.646002	Major facilitator superfamily transporter gliotoxin efflux transporter
APIOS_SC1004_c0_ORF:173338_i1	0.571775	transmembrane transporter activity
APIOS_SC1004_c0_ORF:173338_i1	0.546615	transmembrane transport
APIOS_SC1004_c0_ORF:173338_i1	0.442475	integral component of membrane
APIOS_SC1004_c0_ORF:173338_i1	0.434143	toxin transport
APIOS_SC1004_c0_ORF:173339_i1	0.711351	Dolichyl-diphosphooligosaccharide--protein glycosyltransferase subunit 2
APIOS_SC1004_c0_ORF:173339_i1	0.81721	oligosaccharyltransferase complex
APIOS_SC1004_c0_ORF:173339_i1	0.785098	protein N-linked glycosylation
APIOS_SC1004_c0_ORF:173339_i1	0.434043	transferase activity
APIOS_SC1004_c0_ORF:173339_i1	0.442489	integral component of membrane
APIOS_SC1004_c0_ORF:173351_i1	0.531619	Dehydrocurvularin biosynthesis regulator
APIOS_SC1004_c0_ORF:173351_i1	0.719805	DNA-binding transcription factor activity, RNA polymerase II-specific
APIOS_SC1004_c0_ORF:173351_i1	0.691466	regulation of transcription by RNA polymerase II
APIOS_SC1004_c0_ORF:173351_i1	0.599145	nucleus
APIOS_SC1004_c0_ORF:173351_i1	0.634842	zinc ion binding
APIOS_SC1004_c0_ORF:173351_i1	0.61597	transcription, DNA-templated
APIOS_SC1004_c0_ORF:173351_i1	0.539439	DNA binding
APIOS_SC1004_c0_ORF:173352_i1	0.646002	Major facilitator superfamily transporter gliotoxin efflux transporter
APIOS_SC1004_c0_ORF:173352_i1	0.571775	transmembrane transporter activity
APIOS_SC1004_c0_ORF:173352_i1	0.546615	transmembrane transport
APIOS_SC1004_c0_ORF:173352_i1	0.442475	integral component of membrane
APIOS_SC1004_c0_ORF:173352_i1	0.434143	toxin transport
APIOS_SC1004_c0_ORF:173353_i1	0.516681	Major facilitator superfamily general substrate transporter
APIOS_SC1004_c0_ORF:173353_i1	0.566677	transmembrane transporter activity
APIOS_SC1004_c0_ORF:173353_i1	0.541997	transmembrane transport
APIOS_SC1004_c0_ORF:173353_i1	0.440431	integral component of membrane
APIOS_SC1004_c0_ORF:173364_i1	0.646002	Major facilitator superfamily transporter gliotoxin efflux transporter
APIOS_SC1004_c0_ORF:173364_i1	0.571775	transmembrane transporter activity
APIOS_SC1004_c0_ORF:173364_i1	0.546615	transmembrane transport
APIOS_SC1004_c0_ORF:173364_i1	0.442475	integral component of membrane
APIOS_SC1004_c0_ORF:173364_i1	0.434143	toxin transport
APIOS_SC1004_c0_ORF:173363_i1	0.456849	Dehydrocurvularin biosynthesis regulator
APIOS_SC1004_c0_ORF:173363_i1	0.701491	DNA-binding transcription factor activity, RNA polymerase II-specific
APIOS_SC1004_c0_ORF:173363_i1	0.674403	regulation of transcription by RNA polymerase II
APIOS_SC1004_c0_ORF:173363_i1	0.586155	nucleus
APIOS_SC1004_c0_ORF:173363_i1	0.634859	zinc ion binding
APIOS_SC1004_c0_ORF:173363_i1	0.610171	transcription, DNA-templated
APIOS_SC1004_c0_ORF:173363_i1	0.535066	DNA binding
APIOS_SC1004_c0_ORF:173377_i1	0.456849	Dehydrocurvularin biosynthesis regulator
APIOS_SC1004_c0_ORF:173377_i1	0.701491	DNA-binding transcription factor activity, RNA polymerase II-specific
APIOS_SC1004_c0_ORF:173377_i1	0.674403	regulation of transcription by RNA polymerase II
APIOS_SC1004_c0_ORF:173377_i1	0.586155	nucleus
APIOS_SC1004_c0_ORF:173377_i1	0.634859	zinc ion binding
APIOS_SC1004_c0_ORF:173377_i1	0.610171	transcription, DNA-templated
APIOS_SC1004_c0_ORF:173377_i1	0.535066	DNA binding
APIOS_SC1004_c0_ORF:173378_i1	0.646002	Major facilitator superfamily transporter gliotoxin efflux transporter
APIOS_SC1004_c0_ORF:173378_i1	0.571775	transmembrane transporter activity
APIOS_SC1004_c0_ORF:173378_i1	0.546615	transmembrane transport
APIOS_SC1004_c0_ORF:173378_i1	0.442475	integral component of membrane
APIOS_SC1004_c0_ORF:173378_i1	0.434143	toxin transport
APIOS_SC1004_c0_ORF:173379_i1	0.516681	Major facilitator superfamily general substrate transporter
APIOS_SC1004_c0_ORF:173379_i1	0.566677	transmembrane transporter activity
APIOS_SC1004_c0_ORF:173379_i1	0.541997	transmembrane transport
APIOS_SC1004_c0_ORF:173379_i1	0.440431	integral component of membrane
APIOS_SC1004_c0_ORF:173421_i1	0.516681	Major facilitator superfamily general substrate transporter
APIOS_SC1004_c0_ORF:173421_i1	0.566677	transmembrane transporter activity
APIOS_SC1004_c0_ORF:173421_i1	0.541997	transmembrane transport
APIOS_SC1004_c0_ORF:173421_i1	0.440431	integral component of membrane
APIOS_SC1004_c0_ORF:173418_i1	0.456849	Dehydrocurvularin biosynthesis regulator
APIOS_SC1004_c0_ORF:173418_i1	0.701491	DNA-binding transcription factor activity, RNA polymerase II-specific
APIOS_SC1004_c0_ORF:173418_i1	0.674403	regulation of transcription by RNA polymerase II
APIOS_SC1004_c0_ORF:173418_i1	0.586155	nucleus
APIOS_SC1004_c0_ORF:173418_i1	0.634859	zinc ion binding
APIOS_SC1004_c0_ORF:173418_i1	0.610171	transcription, DNA-templated
APIOS_SC1004_c0_ORF:173418_i1	0.535066	DNA binding
APIOS_SC1004_c0_ORF:173419_i1	0.646002	Major facilitator superfamily transporter gliotoxin efflux transporter
APIOS_SC1004_c0_ORF:173419_i1	0.571775	transmembrane transporter activity
APIOS_SC1004_c0_ORF:173419_i1	0.546615	transmembrane transport
APIOS_SC1004_c0_ORF:173419_i1	0.442475	integral component of membrane
APIOS_SC1004_c0_ORF:173419_i1	0.434143	toxin transport
APIOS_SC1004_c0_ORF:173420_i1	0.711351	Dolichyl-diphosphooligosaccharide--protein glycosyltransferase subunit 2
APIOS_SC1004_c0_ORF:173420_i1	0.81721	oligosaccharyltransferase complex
APIOS_SC1004_c0_ORF:173420_i1	0.785098	protein N-linked glycosylation
APIOS_SC1004_c0_ORF:173420_i1	0.434043	transferase activity
APIOS_SC1004_c0_ORF:173420_i1	0.442489	integral component of membrane
APIOS_SC1006_c0_ORF:166308_i1	0.774223	Transcription factor STE12
APIOS_SC1006_c0_ORF:166308_i1	0.620619	DNA-binding transcription factor activity
APIOS_SC1006_c0_ORF:166308_i1	0.599194	nucleus
APIOS_SC1006_c0_ORF:166308_i1	0.576308	regulation of transcription, DNA-templated
APIOS_SC1006_c0_ORF:166308_i1	0.419035	DNA binding
APIOS_SC1006_c0_ORF:166293_i1	0.849294	Transcription factor Fst12
APIOS_SC1006_c0_ORF:166293_i1	0.620615	DNA-binding transcription factor activity
APIOS_SC1006_c0_ORF:166293_i1	0.59919	nucleus
APIOS_SC1006_c0_ORF:166293_i1	0.576304	regulation of transcription, DNA-templated
APIOS_SC1006_c0_ORF:166254_i1	0.774223	Transcription factor STE12
APIOS_SC1006_c0_ORF:166254_i1	0.620619	DNA-binding transcription factor activity
APIOS_SC1006_c0_ORF:166254_i1	0.599194	nucleus
APIOS_SC1006_c0_ORF:166254_i1	0.576308	regulation of transcription, DNA-templated
APIOS_SC1006_c0_ORF:166254_i1	0.419035	DNA binding
APIOS_SC1006_c0_ORF:166273_i1	0.774223	Transcription factor STE12
APIOS_SC1006_c0_ORF:166273_i1	0.620619	DNA-binding transcription factor activity
APIOS_SC1006_c0_ORF:166273_i1	0.599194	nucleus
APIOS_SC1006_c0_ORF:166273_i1	0.576308	regulation of transcription, DNA-templated
APIOS_SC1006_c0_ORF:166273_i1	0.419035	DNA binding
APIOS_SC1006_c0_ORF:166274_i1	0.535104	Pirin
APIOS_SC1006_c0_ORF:166274_i1	0.442476	integral component of membrane
APIOS_SC1006_c0_ORF:166238_i1	0.435155	integral component of membrane
APIOS_SC1006_c0_ORF:166233_i1	0.774223	Transcription factor STE12
APIOS_SC1006_c0_ORF:166233_i1	0.620619	DNA-binding transcription factor activity
APIOS_SC1006_c0_ORF:166233_i1	0.599194	nucleus
APIOS_SC1006_c0_ORF:166233_i1	0.576308	regulation of transcription, DNA-templated
APIOS_SC1006_c0_ORF:166233_i1	0.419035	DNA binding
APIOS_SC1006_c0_ORF:166217_i1	0.535104	Pirin
APIOS_SC1006_c0_ORF:166217_i1	0.442476	integral component of membrane
APIOS_SC1006_c0_ORF:166174_i1	0.535104	Pirin
APIOS_SC1006_c0_ORF:166174_i1	0.442476	integral component of membrane
APIOS_SC1006_c0_ORF:166173_i1	0.774223	Transcription factor STE12
APIOS_SC1006_c0_ORF:166173_i1	0.620619	DNA-binding transcription factor activity
APIOS_SC1006_c0_ORF:166173_i1	0.599194	nucleus
APIOS_SC1006_c0_ORF:166173_i1	0.576308	regulation of transcription, DNA-templated
APIOS_SC1006_c0_ORF:166173_i1	0.419035	DNA binding
APIOS_SC1006_c0_ORF:166132_i1	0.890135	Transcription factor Fst12
APIOS_SC1006_c0_ORF:166132_i1	0.620616	DNA-binding transcription factor activity
APIOS_SC1006_c0_ORF:166132_i1	0.59919	nucleus
APIOS_SC1006_c0_ORF:166132_i1	0.576304	regulation of transcription, DNA-templated
APIOS_SC1006_c0_ORF:166133_i1	0.535104	Pirin
APIOS_SC1006_c0_ORF:166133_i1	0.442476	integral component of membrane
APIOS_SC1006_c0_ORF:166159_i1	0.890135	Transcription factor Fst12
APIOS_SC1006_c0_ORF:166159_i1	0.620616	DNA-binding transcription factor activity
APIOS_SC1006_c0_ORF:166159_i1	0.59919	nucleus
APIOS_SC1006_c0_ORF:166159_i1	0.576304	regulation of transcription, DNA-templated
APIOS_SC1006_c0_ORF:166192_i1	0.890203	Transcription factor Fst12
APIOS_SC1006_c0_ORF:166192_i1	0.620611	DNA-binding transcription factor activity
APIOS_SC1006_c0_ORF:166192_i1	0.599186	nucleus
APIOS_SC1006_c0_ORF:166192_i1	0.5763	regulation of transcription, DNA-templated
APIOS_SC1006_c0_ORF:166193_i1	0.535104	Pirin
APIOS_SC1006_c0_ORF:166193_i1	0.442476	integral component of membrane
APIOS_SC1007_c0_ORF:174871_i1	0.520037	Glucose-methanol-choline (Gmc) oxidoreductase, putative
APIOS_SC1007_c0_ORF:174871_i1	0.66263	flavin adenine dinucleotide binding
APIOS_SC1007_c0_ORF:174871_i1	0.653642	oxidoreductase activity, acting on CH-OH group of donors
APIOS_SC1007_c0_ORF:174916_i1	0.520037	Glucose-methanol-choline (Gmc) oxidoreductase, putative
APIOS_SC1007_c0_ORF:174916_i1	0.66263	flavin adenine dinucleotide binding
APIOS_SC1007_c0_ORF:174916_i1	0.653642	oxidoreductase activity, acting on CH-OH group of donors
APIOS_SC1007_c0_ORF:174918_i1	0.604588	Catalase-rel domain-containing protein (Fragment)
APIOS_SC1007_c0_ORF:174918_i1	0.781103	catalase activity
APIOS_SC1007_c0_ORF:174918_i1	0.744963	hydrogen peroxide catabolic process
APIOS_SC1007_c0_ORF:174918_i1	0.710203	response to oxidative stress
APIOS_SC1007_c0_ORF:174918_i1	0.687706	cellular oxidant detoxification
APIOS_SC1007_c0_ORF:174918_i1	0.642103	heme binding
APIOS_SC1007_c0_ORF:174918_i1	0.525972	metal ion binding
APIOS_SC1007_c0_ORF:174903_i1	0.520037	Glucose-methanol-choline (Gmc) oxidoreductase, putative
APIOS_SC1007_c0_ORF:174903_i1	0.66263	flavin adenine dinucleotide binding
APIOS_SC1007_c0_ORF:174903_i1	0.653642	oxidoreductase activity, acting on CH-OH group of donors
APIOS_SC1007_c0_ORF:174909_i1	0.520037	Glucose-methanol-choline (Gmc) oxidoreductase, putative
APIOS_SC1007_c0_ORF:174909_i1	0.66263	flavin adenine dinucleotide binding
APIOS_SC1007_c0_ORF:174909_i1	0.653642	oxidoreductase activity, acting on CH-OH group of donors
APIOS_SC1007_c0_ORF:174911_i1	0.604588	Catalase-rel domain-containing protein (Fragment)
APIOS_SC1007_c0_ORF:174911_i1	0.781103	catalase activity
APIOS_SC1007_c0_ORF:174911_i1	0.744963	hydrogen peroxide catabolic process
APIOS_SC1007_c0_ORF:174911_i1	0.710203	response to oxidative stress
APIOS_SC1007_c0_ORF:174911_i1	0.687706	cellular oxidant detoxification
APIOS_SC1007_c0_ORF:174911_i1	0.642103	heme binding
APIOS_SC1007_c0_ORF:174911_i1	0.525972	metal ion binding
APIOS_SC1007_c0_ORF:174896_i1	0.520037	Glucose-methanol-choline (Gmc) oxidoreductase, putative
APIOS_SC1007_c0_ORF:174896_i1	0.66263	flavin adenine dinucleotide binding
APIOS_SC1007_c0_ORF:174896_i1	0.653642	oxidoreductase activity, acting on CH-OH group of donors
APIOS_SC1007_c0_ORF:174879_i1	0.604588	Catalase-rel domain-containing protein (Fragment)
APIOS_SC1007_c0_ORF:174879_i1	0.781103	catalase activity
APIOS_SC1007_c0_ORF:174879_i1	0.744963	hydrogen peroxide catabolic process
APIOS_SC1007_c0_ORF:174879_i1	0.710203	response to oxidative stress
APIOS_SC1007_c0_ORF:174879_i1	0.687706	cellular oxidant detoxification
APIOS_SC1007_c0_ORF:174879_i1	0.642103	heme binding
APIOS_SC1007_c0_ORF:174879_i1	0.525972	metal ion binding
APIOS_SC1007_c0_ORF:174877_i1	0.520037	Glucose-methanol-choline (Gmc) oxidoreductase, putative
APIOS_SC1007_c0_ORF:174877_i1	0.66263	flavin adenine dinucleotide binding
APIOS_SC1007_c0_ORF:174877_i1	0.653642	oxidoreductase activity, acting on CH-OH group of donors
APIOS_SC1007_c0_ORF:174883_i1	0.520037	Glucose-methanol-choline (Gmc) oxidoreductase, putative
APIOS_SC1007_c0_ORF:174883_i1	0.66263	flavin adenine dinucleotide binding
APIOS_SC1007_c0_ORF:174883_i1	0.653642	oxidoreductase activity, acting on CH-OH group of donors
APIOS_SC1007_c0_ORF:174854_i1	0.604588	Catalase-rel domain-containing protein (Fragment)
APIOS_SC1007_c0_ORF:174854_i1	0.781103	catalase activity
APIOS_SC1007_c0_ORF:174854_i1	0.744963	hydrogen peroxide catabolic process
APIOS_SC1007_c0_ORF:174854_i1	0.710203	response to oxidative stress
APIOS_SC1007_c0_ORF:174854_i1	0.687706	cellular oxidant detoxification
APIOS_SC1007_c0_ORF:174854_i1	0.642103	heme binding
APIOS_SC1007_c0_ORF:174854_i1	0.525972	metal ion binding
APIOS_SC1007_c0_ORF:174852_i1	0.520037	Glucose-methanol-choline (Gmc) oxidoreductase, putative
APIOS_SC1007_c0_ORF:174852_i1	0.66263	flavin adenine dinucleotide binding
APIOS_SC1007_c0_ORF:174852_i1	0.653642	oxidoreductase activity, acting on CH-OH group of donors
APIOS_SC1007_c0_ORF:174861_i1	0.604588	Catalase-rel domain-containing protein (Fragment)
APIOS_SC1007_c0_ORF:174861_i1	0.781103	catalase activity
APIOS_SC1007_c0_ORF:174861_i1	0.744963	hydrogen peroxide catabolic process
APIOS_SC1007_c0_ORF:174861_i1	0.710203	response to oxidative stress
APIOS_SC1007_c0_ORF:174861_i1	0.687706	cellular oxidant detoxification
APIOS_SC1007_c0_ORF:174861_i1	0.642103	heme binding
APIOS_SC1007_c0_ORF:174861_i1	0.525972	metal ion binding
APIOS_SC1007_c0_ORF:174859_i1	0.520037	Glucose-methanol-choline (Gmc) oxidoreductase, putative
APIOS_SC1007_c0_ORF:174859_i1	0.66263	flavin adenine dinucleotide binding
APIOS_SC1007_c0_ORF:174859_i1	0.653642	oxidoreductase activity, acting on CH-OH group of donors
APIOS_SC1007_c0_ORF:174865_i1	0.520037	Glucose-methanol-choline (Gmc) oxidoreductase, putative
APIOS_SC1007_c0_ORF:174865_i1	0.66263	flavin adenine dinucleotide binding
APIOS_SC1007_c0_ORF:174865_i1	0.653642	oxidoreductase activity, acting on CH-OH group of donors
APIOS_SC1008_c0_ORF:164789_i1	0.567507	P-P-bond-hydrolysis-driven protein transmembrane transporter activity
APIOS_SC1008_c0_ORF:164789_i1	0.632172	endoplasmic reticulum to cytosol transport
APIOS_SC1008_c0_ORF:164789_i1	0.627674	protein exit from endoplasmic reticulum
APIOS_SC1008_c0_ORF:164789_i1	0.620761	SRP-dependent cotranslational protein targeting to membrane, translocation
APIOS_SC1008_c0_ORF:164789_i1	0.613741	posttranslational protein targeting to membrane, translocation
APIOS_SC1008_c0_ORF:164789_i1	0.58507	ubiquitin-dependent ERAD pathway
APIOS_SC1008_c0_ORF:164789_i1	0.584403	protein transmembrane import into intracellular organelle
APIOS_SC1008_c0_ORF:164789_i1	0.442491	integral component of membrane
APIOS_SC1008_c0_ORF:164789_i1	0.536336	amide transport
APIOS_SC1008_c0_ORF:164792_i1	0.809655	Protein transport protein SEC61 subunit alpha
APIOS_SC1008_c0_ORF:164792_i1	0.651211	misfolded protein transport
APIOS_SC1008_c0_ORF:164792_i1	0.618648	Sec61 translocon complex
APIOS_SC1008_c0_ORF:164792_i1	0.59164	signal sequence binding
APIOS_SC1008_c0_ORF:164792_i1	0.571421	peptide transmembrane transporter activity
APIOS_SC1008_c0_ORF:164792_i1	0.567507	P-P-bond-hydrolysis-driven protein transmembrane transporter activity
APIOS_SC1008_c0_ORF:164792_i1	0.632172	endoplasmic reticulum to cytosol transport
APIOS_SC1008_c0_ORF:164792_i1	0.627674	protein exit from endoplasmic reticulum
APIOS_SC1008_c0_ORF:164792_i1	0.620761	SRP-dependent cotranslational protein targeting to membrane, translocation
APIOS_SC1008_c0_ORF:164792_i1	0.613741	posttranslational protein targeting to membrane, translocation
APIOS_SC1008_c0_ORF:164792_i1	0.58507	ubiquitin-dependent ERAD pathway
APIOS_SC1008_c0_ORF:164792_i1	0.584403	protein transmembrane import into intracellular organelle
APIOS_SC1008_c0_ORF:164792_i1	0.442491	integral component of membrane
APIOS_SC1008_c0_ORF:164792_i1	0.536336	amide transport
APIOS_SC1009_c0_ORF:167161_i1	0.734451	O-methyltransferase activity
APIOS_SC1009_c0_ORF:167161_i1	0.6261	methylation
APIOS_SC1009_c0_ORF:167514_i1	0.734451	O-methyltransferase activity
APIOS_SC1009_c0_ORF:167514_i1	0.6261	methylation
APIOS_SC1009_c0_ORF:167452_i1	0.733904	O-methyltransferase activity
APIOS_SC1009_c0_ORF:167452_i1	0.625274	methylation
APIOS_SC1009_c0_ORF:167430_i1	0.734451	O-methyltransferase activity
APIOS_SC1009_c0_ORF:167430_i1	0.6261	methylation
APIOS_SC1009_c0_ORF:167208_i1	0.731674	O-methyltransferase activity
APIOS_SC1009_c0_ORF:167208_i1	0.626323	methylation
APIOS_SC1009_c0_ORF:167185_i1	0.733904	O-methyltransferase activity
APIOS_SC1009_c0_ORF:167185_i1	0.625274	methylation
APIOS_SC1009_c0_ORF:167293_i1	0.731674	O-methyltransferase activity
APIOS_SC1009_c0_ORF:167293_i1	0.626323	methylation
APIOS_SC1009_c0_ORF:167359_i1	0.731674	O-methyltransferase activity
APIOS_SC1009_c0_ORF:167359_i1	0.626323	methylation
APIOS_SC1009_c0_ORF:167115_i1	0.734451	O-methyltransferase activity
APIOS_SC1009_c0_ORF:167115_i1	0.6261	methylation
APIOS_SC1009_c0_ORF:167137_i1	0.734451	O-methyltransferase activity
APIOS_SC1009_c0_ORF:167137_i1	0.6261	methylation
APIOS_SC100_c0_ORF:314657_i1	0.88276	[RNA-polymerase]-subunit kinase
APIOS_SC100_c0_ORF:314657_i1	0.84764	RNA polymerase II CTD heptapeptide repeat kinase activity
APIOS_SC100_c0_ORF:314657_i1	0.84552	transcription factor TFIIK complex
APIOS_SC100_c0_ORF:314657_i1	0.638742	protein phosphorylation
APIOS_SC100_c0_ORF:314657_i1	0.55715	ATP binding
APIOS_SC100_c0_ORF:314656_i1	0.800106	Transcriptional regulator RFX1
APIOS_SC100_c0_ORF:314656_i1	0.620616	DNA-binding transcription factor activity
APIOS_SC100_c0_ORF:314656_i1	0.576305	regulation of transcription, DNA-templated
APIOS_SC100_c0_ORF:314656_i1	0.565591	DNA binding
APIOS_SC100_c0_ORF:314664_i1	0.621229	lyase activity
APIOS_SC100_c0_ORF:314671_i1	0.800106	Transcriptional regulator RFX1
APIOS_SC100_c0_ORF:314671_i1	0.620616	DNA-binding transcription factor activity
APIOS_SC100_c0_ORF:314671_i1	0.576305	regulation of transcription, DNA-templated
APIOS_SC100_c0_ORF:314671_i1	0.565591	DNA binding
APIOS_SC100_c0_ORF:314673_i1	0.551461	Aspartokinase
APIOS_SC100_c0_ORF:314673_i1	0.782551	aspartate kinase activity
APIOS_SC100_c0_ORF:314673_i1	0.694494	diaminopimelate metabolic process
APIOS_SC100_c0_ORF:314673_i1	0.692978	lysine biosynthetic process
APIOS_SC100_c0_ORF:314673_i1	0.55715	ATP binding
APIOS_SC100_c0_ORF:314673_i1	0.592353	phosphorylation
APIOS_SC100_c0_ORF:314675_i1	0.463836	Putative 4-hydroxy-2-oxoglutarate aldolase, mitochondrial
APIOS_SC100_c0_ORF:314675_i1	0.621216	lyase activity
APIOS_SC100_c0_ORF:314676_i1	0.639147	Frag1/DRAM/Sfk1 family-domain-containing protein
APIOS_SC100_c0_ORF:314676_i1	0.442489	integral component of membrane
APIOS_SC100_c0_ORF:314674_i1	0.88276	[RNA-polymerase]-subunit kinase
APIOS_SC100_c0_ORF:314674_i1	0.84764	RNA polymerase II CTD heptapeptide repeat kinase activity
APIOS_SC100_c0_ORF:314674_i1	0.84552	transcription factor TFIIK complex
APIOS_SC100_c0_ORF:314674_i1	0.638742	protein phosphorylation
APIOS_SC100_c0_ORF:314674_i1	0.55715	ATP binding
APIOS_SC100_c0_ORF:314734_i1	0.639147	Frag1/DRAM/Sfk1 family-domain-containing protein
APIOS_SC100_c0_ORF:314734_i1	0.442489	integral component of membrane
APIOS_SC100_c0_ORF:314736_i1	0.621229	lyase activity
APIOS_SC100_c0_ORF:314730_i1	0.798442	Transcriptional regulator RFX1
APIOS_SC100_c0_ORF:314730_i1	0.620616	DNA-binding transcription factor activity
APIOS_SC100_c0_ORF:314730_i1	0.576305	regulation of transcription, DNA-templated
APIOS_SC100_c0_ORF:314730_i1	0.565591	DNA binding
APIOS_SC100_c0_ORF:314732_i1	0.88276	[RNA-polymerase]-subunit kinase
APIOS_SC100_c0_ORF:314732_i1	0.84764	RNA polymerase II CTD heptapeptide repeat kinase activity
APIOS_SC100_c0_ORF:314732_i1	0.84552	transcription factor TFIIK complex
APIOS_SC100_c0_ORF:314732_i1	0.638742	protein phosphorylation
APIOS_SC100_c0_ORF:314732_i1	0.55715	ATP binding
APIOS_SC100_c0_ORF:314733_i1	0.548354	Aspartokinase
APIOS_SC100_c0_ORF:314733_i1	0.78255	aspartate kinase activity
APIOS_SC100_c0_ORF:314733_i1	0.683214	diaminopimelate metabolic process
APIOS_SC100_c0_ORF:314733_i1	0.681742	lysine biosynthetic process
APIOS_SC100_c0_ORF:314733_i1	0.534882	ATP binding
APIOS_SC100_c0_ORF:314733_i1	0.592352	phosphorylation
APIOS_SC100_c0_ORF:314615_i1	0.800106	Transcriptional regulator RFX1
APIOS_SC100_c0_ORF:314615_i1	0.620616	DNA-binding transcription factor activity
APIOS_SC100_c0_ORF:314615_i1	0.576305	regulation of transcription, DNA-templated
APIOS_SC100_c0_ORF:314615_i1	0.565591	DNA binding
APIOS_SC100_c0_ORF:314619_i1	0.639147	Frag1/DRAM/Sfk1 family-domain-containing protein
APIOS_SC100_c0_ORF:314619_i1	0.442489	integral component of membrane
APIOS_SC100_c0_ORF:314618_i1	0.548354	Aspartokinase
APIOS_SC100_c0_ORF:314618_i1	0.78255	aspartate kinase activity
APIOS_SC100_c0_ORF:314618_i1	0.683214	diaminopimelate metabolic process
APIOS_SC100_c0_ORF:314618_i1	0.681742	lysine biosynthetic process
APIOS_SC100_c0_ORF:314618_i1	0.534882	ATP binding
APIOS_SC100_c0_ORF:314618_i1	0.592352	phosphorylation
APIOS_SC100_c0_ORF:314621_i1	0.621229	lyase activity
APIOS_SC100_c0_ORF:314617_i1	0.88276	[RNA-polymerase]-subunit kinase
APIOS_SC100_c0_ORF:314617_i1	0.84764	RNA polymerase II CTD heptapeptide repeat kinase activity
APIOS_SC100_c0_ORF:314617_i1	0.84552	transcription factor TFIIK complex
APIOS_SC100_c0_ORF:314617_i1	0.638742	protein phosphorylation
APIOS_SC100_c0_ORF:314617_i1	0.55715	ATP binding
APIOS_SC100_c0_ORF:314605_i1	0.548354	Aspartokinase
APIOS_SC100_c0_ORF:314605_i1	0.78255	aspartate kinase activity
APIOS_SC100_c0_ORF:314605_i1	0.683214	diaminopimelate metabolic process
APIOS_SC100_c0_ORF:314605_i1	0.681742	lysine biosynthetic process
APIOS_SC100_c0_ORF:314605_i1	0.534882	ATP binding
APIOS_SC100_c0_ORF:314605_i1	0.592352	phosphorylation
APIOS_SC100_c0_ORF:314604_i1	0.88276	[RNA-polymerase]-subunit kinase
APIOS_SC100_c0_ORF:314604_i1	0.84764	RNA polymerase II CTD heptapeptide repeat kinase activity
APIOS_SC100_c0_ORF:314604_i1	0.84552	transcription factor TFIIK complex
APIOS_SC100_c0_ORF:314604_i1	0.638742	protein phosphorylation
APIOS_SC100_c0_ORF:314604_i1	0.55715	ATP binding
APIOS_SC100_c0_ORF:314607_i1	0.639147	Frag1/DRAM/Sfk1 family-domain-containing protein
APIOS_SC100_c0_ORF:314607_i1	0.442489	integral component of membrane
APIOS_SC100_c0_ORF:314602_i1	0.800106	Transcriptional regulator RFX1
APIOS_SC100_c0_ORF:314602_i1	0.620616	DNA-binding transcription factor activity
APIOS_SC100_c0_ORF:314602_i1	0.576305	regulation of transcription, DNA-templated
APIOS_SC100_c0_ORF:314602_i1	0.565591	DNA binding
APIOS_SC100_c0_ORF:314606_i1	0.463836	Putative 4-hydroxy-2-oxoglutarate aldolase, mitochondrial
APIOS_SC100_c0_ORF:314606_i1	0.621216	lyase activity
APIOS_SC100_c0_ORF:314594_i1	0.621229	lyase activity
APIOS_SC100_c0_ORF:314590_i1	0.551461	Aspartokinase
APIOS_SC100_c0_ORF:314590_i1	0.782551	aspartate kinase activity
APIOS_SC100_c0_ORF:314590_i1	0.694494	diaminopimelate metabolic process
APIOS_SC100_c0_ORF:314590_i1	0.692978	lysine biosynthetic process
APIOS_SC100_c0_ORF:314590_i1	0.55715	ATP binding
APIOS_SC100_c0_ORF:314590_i1	0.592353	phosphorylation
APIOS_SC100_c0_ORF:314591_i1	0.88276	[RNA-polymerase]-subunit kinase
APIOS_SC100_c0_ORF:314591_i1	0.84764	RNA polymerase II CTD heptapeptide repeat kinase activity
APIOS_SC100_c0_ORF:314591_i1	0.84552	transcription factor TFIIK complex
APIOS_SC100_c0_ORF:314591_i1	0.638742	protein phosphorylation
APIOS_SC100_c0_ORF:314591_i1	0.55715	ATP binding
APIOS_SC100_c0_ORF:314592_i1	0.639147	Frag1/DRAM/Sfk1 family-domain-containing protein
APIOS_SC100_c0_ORF:314592_i1	0.442489	integral component of membrane
APIOS_SC100_c0_ORF:314588_i1	0.800106	Transcriptional regulator RFX1
APIOS_SC100_c0_ORF:314588_i1	0.620616	DNA-binding transcription factor activity
APIOS_SC100_c0_ORF:314588_i1	0.576305	regulation of transcription, DNA-templated
APIOS_SC100_c0_ORF:314588_i1	0.565591	DNA binding
APIOS_SC100_c0_ORF:314751_i1	0.621229	lyase activity
APIOS_SC100_c0_ORF:314744_i1	0.800106	Transcriptional regulator RFX1
APIOS_SC100_c0_ORF:314744_i1	0.620616	DNA-binding transcription factor activity
APIOS_SC100_c0_ORF:314744_i1	0.576305	regulation of transcription, DNA-templated
APIOS_SC100_c0_ORF:314744_i1	0.565591	DNA binding
APIOS_SC100_c0_ORF:314747_i1	0.548354	Aspartokinase
APIOS_SC100_c0_ORF:314747_i1	0.78255	aspartate kinase activity
APIOS_SC100_c0_ORF:314747_i1	0.683214	diaminopimelate metabolic process
APIOS_SC100_c0_ORF:314747_i1	0.681742	lysine biosynthetic process
APIOS_SC100_c0_ORF:314747_i1	0.534882	ATP binding
APIOS_SC100_c0_ORF:314747_i1	0.592352	phosphorylation
APIOS_SC100_c0_ORF:314746_i1	0.88276	[RNA-polymerase]-subunit kinase
APIOS_SC100_c0_ORF:314746_i1	0.84764	RNA polymerase II CTD heptapeptide repeat kinase activity
APIOS_SC100_c0_ORF:314746_i1	0.84552	transcription factor TFIIK complex
APIOS_SC100_c0_ORF:314746_i1	0.638742	protein phosphorylation
APIOS_SC100_c0_ORF:314746_i1	0.55715	ATP binding
APIOS_SC100_c0_ORF:314701_i1	0.639147	Frag1/DRAM/Sfk1 family-domain-containing protein
APIOS_SC100_c0_ORF:314701_i1	0.442489	integral component of membrane
APIOS_SC100_c0_ORF:314699_i1	0.551461	Aspartokinase
APIOS_SC100_c0_ORF:314699_i1	0.782551	aspartate kinase activity
APIOS_SC100_c0_ORF:314699_i1	0.694494	diaminopimelate metabolic process
APIOS_SC100_c0_ORF:314699_i1	0.692978	lysine biosynthetic process
[truncated: 344,184+ more rows]
