# Supplementary material for: Deciphering the phenol degradation metabolic pathway in Scedosporium apiospermum HDO1
Source: Appl Environ Microbiol. 2025 Jul 10;91(8):e01038-25. doi: 10.1128/aem.01038-25 (PMC12366324; doi:10.1128/aem.01038-25)
Supplement: Table S4 — Differential gene expression values. [file aem.01038-25-s0005.xlsx]

## Sheet: expresion_diferencial_cds
Supplementary table 4.Differential gene expression values
ORF	short_name	logFC	logCPM	PValue	FDR
ORF410640	APIOS_SC27_c0_ORF:410640_i1	12.1511	4.39896	6.8795e-36	6.83788e-31
ORF548783	APIOS_SC535_c0_ORF:548783_i1	-8.04624	2.41478	1.10805e-31	5.50671e-27
ORF70214	APIOS_SC1296_c0_ORF:70214_i1	-5.83291	11.2392	8.10623e-29	2.68573e-24
ORF48640	APIOS_SC294_c0_ORF:48640_i1	7.18368	2.72645	2.41595e-28	4.00223e-24
ORF48562	APIOS_SC294_c0_ORF:48562_i1	7.18368	2.72645	2.41595e-28	4.00223e-24
ORF48621	APIOS_SC294_c0_ORF:48621_i1	7.18368	2.72645	2.41595e-28	4.00223e-24
ORF541853	APIOS_SC847_c0_ORF:541853_i1	9.55752	1.85618	3.09312e-28	4.39201e-24
ORF410632	APIOS_SC27_c0_ORF:410632_i1	-10.2579	2.53068	4.89343e-26	4.23605e-22
ORF123600	APIOS_SC428_c0_ORF:123600_i1	7.62795	4.65769	5.1142e-26	4.23605e-22
ORF123697	APIOS_SC428_c0_ORF:123697_i1	7.62795	4.65769	5.1142e-26	4.23605e-22
ORF123812	APIOS_SC428_c0_ORF:123812_i1	7.62795	4.65769	5.1142e-26	4.23605e-22
ORF123637	APIOS_SC428_c0_ORF:123637_i1	7.62795	4.65769	5.1142e-26	4.23605e-22
ORF545961	APIOS_SC510_c0_ORF:545961_i1	6.93556	4.7426	2.22147e-25	8.21969e-22
ORF545614	APIOS_SC510_c0_ORF:545614_i1	6.93556	4.7426	2.22147e-25	8.21969e-22
ORF545584	APIOS_SC510_c0_ORF:545584_i1	6.93556	4.7426	2.22147e-25	8.21969e-22
ORF545866	APIOS_SC510_c0_ORF:545866_i1	6.93556	4.7426	2.22147e-25	8.21969e-22
ORF545757	APIOS_SC510_c0_ORF:545757_i1	6.93556	4.7426	2.22147e-25	8.21969e-22
ORF545638	APIOS_SC510_c0_ORF:545638_i1	6.93556	4.7426	2.22147e-25	8.21969e-22
ORF545664	APIOS_SC510_c0_ORF:545664_i1	6.93556	4.7426	2.22147e-25	8.21969e-22
ORF545811	APIOS_SC510_c0_ORF:545811_i1	6.93556	4.7426	2.22147e-25	8.21969e-22
ORF545931	APIOS_SC510_c0_ORF:545931_i1	6.93556	4.7426	2.22147e-25	8.21969e-22
ORF545785	APIOS_SC510_c0_ORF:545785_i1	6.93556	4.7426	2.22147e-25	8.21969e-22
ORF545903	APIOS_SC510_c0_ORF:545903_i1	6.93556	4.7426	2.22147e-25	8.21969e-22
ORF545839	APIOS_SC510_c0_ORF:545839_i1	6.93556	4.7426	2.22147e-25	8.21969e-22
ORF240757	APIOS_SC751_c0_ORF:240757_i1	9.36886	4.9878	2.48092e-25	8.21969e-22
ORF240683	APIOS_SC751_c0_ORF:240683_i1	9.36886	4.9878	2.48092e-25	8.21969e-22
ORF240892	APIOS_SC751_c0_ORF:240892_i1	9.36886	4.9878	2.48092e-25	8.21969e-22
ORF240812	APIOS_SC751_c0_ORF:240812_i1	9.36886	4.9878	2.48092e-25	8.21969e-22
ORF240866	APIOS_SC751_c0_ORF:240866_i1	9.36886	4.9878	2.48092e-25	8.21969e-22
ORF240709	APIOS_SC751_c0_ORF:240709_i1	9.36886	4.9878	2.48092e-25	8.21969e-22
ORF99999	APIOS_SC1114_c0_ORF:99999_i1	10.0473	2.32723	6.65841e-25	1.55045e-21
ORF390668	APIOS_SC194_c0_ORF:390668_i1	-7.26607	6.28151	7.64345e-25	1.55045e-21
ORF390738	APIOS_SC194_c0_ORF:390738_i1	-7.26607	6.28151	7.64345e-25	1.55045e-21
ORF390056	APIOS_SC194_c0_ORF:390056_i1	-7.26607	6.28151	7.64345e-25	1.55045e-21
ORF390875	APIOS_SC194_c0_ORF:390875_i1	-7.26607	6.28151	7.64345e-25	1.55045e-21
ORF390807	APIOS_SC194_c0_ORF:390807_i1	-7.26607	6.28151	7.64345e-25	1.55045e-21
ORF390456	APIOS_SC194_c0_ORF:390456_i1	-7.26607	6.28151	7.64345e-25	1.55045e-21
ORF389914	APIOS_SC194_c0_ORF:389914_i1	-7.26607	6.28151	7.64345e-25	1.55045e-21
ORF390246	APIOS_SC194_c0_ORF:390246_i1	-7.26607	6.28151	7.64345e-25	1.55045e-21
ORF389844	APIOS_SC194_c0_ORF:389844_i1	-7.26607	6.28151	7.64345e-25	1.55045e-21
ORF390527	APIOS_SC194_c0_ORF:390527_i1	-7.26607	6.28151	7.64345e-25	1.55045e-21
ORF391015	APIOS_SC194_c0_ORF:391015_i1	-7.26607	6.28151	7.64345e-25	1.55045e-21
ORF390944	APIOS_SC194_c0_ORF:390944_i1	-7.26607	6.28151	7.64345e-25	1.55045e-21
ORF390176	APIOS_SC194_c0_ORF:390176_i1	-7.26607	6.28151	7.64345e-25	1.55045e-21
ORF390599	APIOS_SC194_c0_ORF:390599_i1	-7.26607	6.28151	7.64345e-25	1.55045e-21
ORF390384	APIOS_SC194_c0_ORF:390384_i1	-7.26607	6.28151	7.64345e-25	1.55045e-21
ORF390314	APIOS_SC194_c0_ORF:390314_i1	-7.26607	6.28151	7.64345e-25	1.55045e-21
ORF389985	APIOS_SC194_c0_ORF:389985_i1	-7.26607	6.28151	7.64345e-25	1.55045e-21
ORF391086	APIOS_SC194_c0_ORF:391086_i1	-7.26607	6.28151	7.64345e-25	1.55045e-21
ORF390128	APIOS_SC194_c0_ORF:390128_i1	-6.35751	7.10111	1.12945e-24	2.24523e-21
ORF168874	APIOS_SC1038_c1_ORF:168874_i1	-10.3969	2.66533	2.99045e-24	5.60822e-21
ORF168899	APIOS_SC1038_c1_ORF:168899_i1	-10.3969	2.66533	2.99045e-24	5.60822e-21
ORF168879	APIOS_SC1038_c1_ORF:168879_i1	-10.3969	2.66533	2.99045e-24	5.60822e-21
ORF236034	APIOS_SC770_c0_ORF:236034_i1	-7.43983	2.05723	8.73564e-24	1.57869e-20
ORF236042	APIOS_SC770_c0_ORF:236042_i1	-7.43983	2.05723	8.73564e-24	1.57869e-20
ORF394262	APIOS_SC3_c0_ORF:394262_i1	9.8412	2.13121	1.69087e-23	3.00114e-20
ORF116760	APIOS_SC439_c0_ORF:116760_i1	-9.84322	2.12215	4.32457e-23	7.25498e-20
ORF116700	APIOS_SC439_c0_ORF:116700_i1	-9.84322	2.12215	4.32457e-23	7.25498e-20
ORF116480	APIOS_SC439_c0_ORF:116480_i1	-9.84322	2.12215	4.32457e-23	7.25498e-20
ORF539061	APIOS_SC875_c0_ORF:539061_i1	5.97576	2.25729	4.37948e-23	7.25498e-20
ORF523451	APIOS_SC869_c0_ORF:523451_i1	-5.39211	8.34552	5.39862e-23	8.79665e-20
ORF569184	APIOS_SC534_c0_ORF:569184_i1	-12.9536	5.196	6.18931e-23	9.92236e-20
ORF44282	APIOS_SC277_c0_ORF:44282_i1	-9.17154	1.48025	7.84204e-23	1.23724e-19
ORF52496	APIOS_SC245_c3_ORF:52496_i1	-4.52729	7.93772	1.28386e-22	1.9939e-19
ORF218519	APIOS_SC648_c0_ORF:218519_i1	10.2985	2.5699	3.06918e-22	4.69324e-19
ORF168746	APIOS_SC1000_c0_ORF:168746_i1	9.5038	1.80193	3.49204e-22	5.25896e-19
ORF495621	APIOS_SC7_c0_ORF:495621_i1	8.79985	2.74847	1.26625e-20	1.82404e-17
ORF495690	APIOS_SC7_c0_ORF:495690_i1	8.79985	2.74847	1.26625e-20	1.82404e-17
ORF495675	APIOS_SC7_c0_ORF:495675_i1	8.79985	2.74847	1.26625e-20	1.82404e-17
ORF177739	APIOS_SC1021_c0_ORF:177739_i1	8.58256	0.936603	1.41639e-20	2.01117e-17
ORF340520	APIOS_SC198_c0_ORF:340520_i1	-9.50541	1.80486	1.82506e-20	2.55496e-17
ORF345933	APIOS_SC146_c0_ORF:345933_i1	-5.89524	2.98851	2.40654e-20	3.02782e-17
ORF345803	APIOS_SC146_c0_ORF:345803_i1	-5.89524	2.98851	2.40654e-20	3.02782e-17
ORF345826	APIOS_SC146_c0_ORF:345826_i1	-5.89524	2.98851	2.40654e-20	3.02782e-17
ORF345878	APIOS_SC146_c0_ORF:345878_i1	-5.89524	2.98851	2.40654e-20	3.02782e-17
ORF345772	APIOS_SC146_c0_ORF:345772_i1	-5.89524	2.98851	2.40654e-20	3.02782e-17
ORF345983	APIOS_SC146_c0_ORF:345983_i1	-5.89524	2.98851	2.40654e-20	3.02782e-17
ORF345782	APIOS_SC146_c0_ORF:345782_i1	-5.89524	2.98851	2.40654e-20	3.02782e-17
ORF345951	APIOS_SC146_c0_ORF:345951_i1	-5.89524	2.98851	2.40654e-20	3.02782e-17
ORF58586	APIOS_SC236_c1_ORF:58586_i1	-8.03329	2.33245	3.0075e-20	3.60157e-17
ORF58536	APIOS_SC236_c1_ORF:58536_i1	-8.03329	2.33245	3.0075e-20	3.60157e-17
ORF58505	APIOS_SC236_c1_ORF:58505_i1	-8.03329	2.33245	3.0075e-20	3.60157e-17
ORF58554	APIOS_SC236_c1_ORF:58554_i1	-8.03329	2.33245	3.0075e-20	3.60157e-17
ORF560788	APIOS_SC568_c0_ORF:560788_i1	-10.1649	3.09309	5.54929e-20	6.56633e-17
ORF451525	APIOS_SC49_c0_ORF:451525_i1	11.9724	4.21899	1.04291e-19	1.21953e-16
ORF98133	APIOS_SC1172_c0_ORF:98133_i1	5.39029	1.77247	1.11578e-19	1.27474e-16
ORF98114	APIOS_SC1172_c0_ORF:98114_i1	5.39029	1.77247	1.11578e-19	1.27474e-16
ORF171726	APIOS_SC1039_c0_ORF:171726_i1	9.20105	1.51923	1.64751e-19	1.86084e-16
ORF50535	APIOS_SC259_c0_ORF:50535_i1	8.1899	0.579506	1.70274e-19	1.88049e-16
ORF50584	APIOS_SC259_c0_ORF:50584_i1	8.1899	0.579506	1.70274e-19	1.88049e-16
ORF410647	APIOS_SC27_c0_ORF:410647_i1	-8.29442	0.663643	3.02546e-19	3.30456e-16
ORF159093	APIOS_SC445_c1_ORF:159093_i1	-4.97373	1.57167	4.73198e-19	4.70335e-16
ORF158964	APIOS_SC445_c1_ORF:158964_i1	-4.97373	1.57167	4.73198e-19	4.70335e-16
ORF159045	APIOS_SC445_c1_ORF:159045_i1	-4.97373	1.57167	4.73198e-19	4.70335e-16
ORF158900	APIOS_SC445_c1_ORF:158900_i1	-4.97373	1.57167	4.73198e-19	4.70335e-16
ORF159005	APIOS_SC445_c1_ORF:159005_i1	-4.97373	1.57167	4.73198e-19	4.70335e-16
ORF159026	APIOS_SC445_c1_ORF:159026_i1	-4.97373	1.57167	4.73198e-19	4.70335e-16
ORF158922	APIOS_SC445_c1_ORF:158922_i1	-4.97373	1.57167	4.73198e-19	4.70335e-16
ORF158985	APIOS_SC445_c1_ORF:158985_i1	-4.97373	1.57167	4.73198e-19	4.70335e-16
ORF158881	APIOS_SC445_c1_ORF:158881_i1	-4.97373	1.57167	4.73198e-19	4.70335e-16
ORF159334	APIOS_SC467_c0_ORF:159334_i1	3.69031	5.32751	6.14796e-19	5.65811e-16
ORF159358	APIOS_SC467_c0_ORF:159358_i1	3.69031	5.32751	6.14796e-19	5.65811e-16
ORF159382	APIOS_SC467_c0_ORF:159382_i1	3.69031	5.32751	6.14796e-19	5.65811e-16
ORF159298	APIOS_SC467_c0_ORF:159298_i1	3.69031	5.32751	6.14796e-19	5.65811e-16
ORF159322	APIOS_SC467_c0_ORF:159322_i1	3.69031	5.32751	6.14796e-19	5.65811e-16
ORF159310	APIOS_SC467_c0_ORF:159310_i1	3.69031	5.32751	6.14796e-19	5.65811e-16
ORF159346	APIOS_SC467_c0_ORF:159346_i1	3.69031	5.32751	6.14796e-19	5.65811e-16
ORF159370	APIOS_SC467_c0_ORF:159370_i1	3.69031	5.32751	6.14796e-19	5.65811e-16
ORF31789	APIOS_SC274_c1_ORF:31789_i1	-7.84458	0.259651	9.70895e-19	8.85341e-16
ORF174327	APIOS_SC1063_c0_ORF:174327_i1	-6.57169	1.21409	1.2461e-18	9.98837e-16
ORF174060	APIOS_SC1063_c0_ORF:174060_i1	-6.57169	1.21409	1.2461e-18	9.98837e-16
ORF173997	APIOS_SC1063_c0_ORF:173997_i1	-6.57169	1.21409	1.2461e-18	9.98837e-16
ORF173906	APIOS_SC1063_c0_ORF:173906_i1	-6.57169	1.21409	1.2461e-18	9.98837e-16
ORF174018	APIOS_SC1063_c0_ORF:174018_i1	-6.57169	1.21409	1.2461e-18	9.98837e-16
ORF173976	APIOS_SC1063_c0_ORF:173976_i1	-6.57169	1.21409	1.2461e-18	9.98837e-16
ORF174132	APIOS_SC1063_c0_ORF:174132_i1	-6.57169	1.21409	1.2461e-18	9.98837e-16
ORF174214	APIOS_SC1063_c0_ORF:174214_i1	-6.57169	1.21409	1.2461e-18	9.98837e-16
ORF174234	APIOS_SC1063_c0_ORF:174234_i1	-6.57169	1.21409	1.2461e-18	9.98837e-16
ORF174102	APIOS_SC1063_c0_ORF:174102_i1	-6.57169	1.21409	1.2461e-18	9.98837e-16
ORF174275	APIOS_SC1063_c0_ORF:174275_i1	-6.57169	1.21409	1.2461e-18	9.98837e-16
ORF174193	APIOS_SC1063_c0_ORF:174193_i1	-6.57169	1.21409	1.2461e-18	9.98837e-16
ORF174151	APIOS_SC1063_c0_ORF:174151_i1	-6.57169	1.21409	1.2461e-18	9.98837e-16
ORF174370	APIOS_SC1063_c0_ORF:174370_i1	-6.57169	1.21409	1.2461e-18	9.98837e-16
ORF173956	APIOS_SC1063_c0_ORF:173956_i1	-6.57169	1.21409	1.2461e-18	9.98837e-16
ORF165776	APIOS_SC1068_c0_ORF:165776_i1	8.04959	0.449866	1.4311e-18	1.13796e-15
ORF58514	APIOS_SC236_c1_ORF:58514_i1	-10.0774	2.34445	2.41013e-18	1.88626e-15
ORF58521	APIOS_SC236_c1_ORF:58521_i1	-10.0774	2.34445	2.41013e-18	1.88626e-15
ORF123604	APIOS_SC428_c0_ORF:123604_i1	6.01017	2.33426	3.87362e-18	2.89488e-15
ORF123701	APIOS_SC428_c0_ORF:123701_i1	6.01017	2.33426	3.87362e-18	2.89488e-15
ORF123736	APIOS_SC428_c0_ORF:123736_i1	6.01017	2.33426	3.87362e-18	2.89488e-15
ORF123815	APIOS_SC428_c0_ORF:123815_i1	6.01017	2.33426	3.87362e-18	2.89488e-15
ORF123641	APIOS_SC428_c0_ORF:123641_i1	6.01017	2.33426	3.87362e-18	2.89488e-15
ORF123781	APIOS_SC428_c0_ORF:123781_i1	6.01017	2.33426	3.87362e-18	2.89488e-15
ORF258864	APIOS_SC355_c1_ORF:258864_i1	8.93448	4.07205	6.17444e-18	4.57991e-15
ORF577128	APIOS_SC531_c0_ORF:577128_i1	-11.6628	3.9093	7.85466e-18	5.61665e-15
ORF576757	APIOS_SC531_c0_ORF:576757_i1	-11.6628	3.9093	7.85466e-18	5.61665e-15
ORF576724	APIOS_SC531_c0_ORF:576724_i1	-11.6628	3.9093	7.85466e-18	5.61665e-15
ORF576661	APIOS_SC531_c0_ORF:576661_i1	-11.6628	3.9093	7.85466e-18	5.61665e-15
ORF577297	APIOS_SC531_c0_ORF:577297_i1	-11.6628	3.9093	7.85466e-18	5.61665e-15
ORF261203	APIOS_SC390_c0_ORF:261203_i1	-5.10266	4.98385	1.35673e-17	8.29215e-15
ORF7903	APIOS_SC239_c1_ORF:7903_i1	-6.47749	4.64406	1.42659e-17	8.29215e-15
ORF7607	APIOS_SC239_c1_ORF:7607_i1	-6.47749	4.64406	1.42659e-17	8.29215e-15
ORF7691	APIOS_SC239_c1_ORF:7691_i1	-6.47749	4.64406	1.42659e-17	8.29215e-15
ORF7780	APIOS_SC239_c1_ORF:7780_i1	-6.47749	4.64406	1.42659e-17	8.29215e-15
ORF7987	APIOS_SC239_c1_ORF:7987_i1	-6.47749	4.64406	1.42659e-17	8.29215e-15
ORF7952	APIOS_SC239_c1_ORF:7952_i1	-6.47749	4.64406	1.42659e-17	8.29215e-15
ORF7588	APIOS_SC239_c1_ORF:7588_i1	-6.47749	4.64406	1.42659e-17	8.29215e-15
ORF7815	APIOS_SC239_c1_ORF:7815_i1	-6.47749	4.64406	1.42659e-17	8.29215e-15
ORF7569	APIOS_SC239_c1_ORF:7569_i1	-6.47749	4.64406	1.42659e-17	8.29215e-15
ORF8089	APIOS_SC239_c1_ORF:8089_i1	-6.47749	4.64406	1.42659e-17	8.29215e-15
ORF7484	APIOS_SC239_c1_ORF:7484_i1	-6.47749	4.64406	1.42659e-17	8.29215e-15
ORF8003	APIOS_SC239_c1_ORF:8003_i1	-6.47749	4.64406	1.42659e-17	8.29215e-15
ORF7850	APIOS_SC239_c1_ORF:7850_i1	-6.47749	4.64406	1.42659e-17	8.29215e-15
ORF7639	APIOS_SC239_c1_ORF:7639_i1	-6.47749	4.64406	1.42659e-17	8.29215e-15
ORF7672	APIOS_SC239_c1_ORF:7672_i1	-6.47749	4.64406	1.42659e-17	8.29215e-15
ORF7710	APIOS_SC239_c1_ORF:7710_i1	-6.47749	4.64406	1.42659e-17	8.29215e-15
ORF7762	APIOS_SC239_c1_ORF:7762_i1	-6.47749	4.64406	1.42659e-17	8.29215e-15
ORF7831	APIOS_SC239_c1_ORF:7831_i1	-6.47749	4.64406	1.42659e-17	8.29215e-15
ORF7920	APIOS_SC239_c1_ORF:7920_i1	-6.47749	4.64406	1.42659e-17	8.29215e-15
ORF7744	APIOS_SC239_c1_ORF:7744_i1	-6.47749	4.64406	1.42659e-17	8.29215e-15
ORF7727	APIOS_SC239_c1_ORF:7727_i1	-6.47749	4.64406	1.42659e-17	8.29215e-15
ORF7465	APIOS_SC239_c1_ORF:7465_i1	-6.47749	4.64406	1.42659e-17	8.29215e-15
ORF7553	APIOS_SC239_c1_ORF:7553_i1	-6.47749	4.64406	1.42659e-17	8.29215e-15
ORF8020	APIOS_SC239_c1_ORF:8020_i1	-6.47749	4.64406	1.42659e-17	8.29215e-15
ORF7516	APIOS_SC239_c1_ORF:7516_i1	-6.47749	4.64406	1.42659e-17	8.29215e-15
ORF7884	APIOS_SC239_c1_ORF:7884_i1	-6.47749	4.64406	1.42659e-17	8.29215e-15
ORF8071	APIOS_SC239_c1_ORF:8071_i1	-6.47749	4.64406	1.42659e-17	8.29215e-15
ORF8038	APIOS_SC239_c1_ORF:8038_i1	-6.47749	4.64406	1.42659e-17	8.29215e-15
ORF7533	APIOS_SC239_c1_ORF:7533_i1	-6.47749	4.64406	1.42659e-17	8.29215e-15
ORF7796	APIOS_SC239_c1_ORF:7796_i1	-6.47749	4.64406	1.42659e-17	8.29215e-15
ORF7970	APIOS_SC239_c1_ORF:7970_i1	-6.47749	4.64406	1.42659e-17	8.29215e-15
ORF102853	APIOS_SC1199_c0_ORF:102853_i1	10.0636	2.33793	1.6664e-17	9.62974e-15
ORF389990	APIOS_SC194_c0_ORF:389990_i1	-6.82012	3.72078	2.3901e-17	1.24379e-14
ORF391019	APIOS_SC194_c0_ORF:391019_i1	-6.82012	3.72078	2.3901e-17	1.24379e-14
ORF390461	APIOS_SC194_c0_ORF:390461_i1	-6.82012	3.72078	2.3901e-17	1.24379e-14
ORF390179	APIOS_SC194_c0_ORF:390179_i1	-6.82012	3.72078	2.3901e-17	1.24379e-14
ORF390318	APIOS_SC194_c0_ORF:390318_i1	-6.82012	3.72078	2.3901e-17	1.24379e-14
ORF389849	APIOS_SC194_c0_ORF:389849_i1	-6.82012	3.72078	2.3901e-17	1.24379e-14
ORF390812	APIOS_SC194_c0_ORF:390812_i1	-6.82012	3.72078	2.3901e-17	1.24379e-14
ORF390061	APIOS_SC194_c0_ORF:390061_i1	-6.82012	3.72078	2.3901e-17	1.24379e-14
ORF390673	APIOS_SC194_c0_ORF:390673_i1	-6.82012	3.72078	2.3901e-17	1.24379e-14
ORF389918	APIOS_SC194_c0_ORF:389918_i1	-6.82012	3.72078	2.3901e-17	1.24379e-14
ORF391090	APIOS_SC194_c0_ORF:391090_i1	-6.82012	3.72078	2.3901e-17	1.24379e-14
ORF390122	APIOS_SC194_c0_ORF:390122_i1	-6.82012	3.72078	2.3901e-17	1.24379e-14
ORF390880	APIOS_SC194_c0_ORF:390880_i1	-6.82012	3.72078	2.3901e-17	1.24379e-14
ORF390948	APIOS_SC194_c0_ORF:390948_i1	-6.82012	3.72078	2.3901e-17	1.24379e-14
ORF390251	APIOS_SC194_c0_ORF:390251_i1	-6.82012	3.72078	2.3901e-17	1.24379e-14
ORF390389	APIOS_SC194_c0_ORF:390389_i1	-6.82012	3.72078	2.3901e-17	1.24379e-14
ORF390603	APIOS_SC194_c0_ORF:390603_i1	-6.82012	3.72078	2.3901e-17	1.24379e-14
ORF390743	APIOS_SC194_c0_ORF:390743_i1	-6.82012	3.72078	2.3901e-17	1.24379e-14
ORF390532	APIOS_SC194_c0_ORF:390532_i1	-6.82012	3.72078	2.3901e-17	1.24379e-14
ORF123592	APIOS_SC428_c0_ORF:123592_i1	8.48342	0.842381	4.06959e-17	2.10675e-14
ORF532521	APIOS_SC883_c0_ORF:532521_i1	-3.45125	5.30905	4.45618e-17	2.2831e-14
ORF532522	APIOS_SC883_c0_ORF:532522_i1	-3.45125	5.30905	4.45618e-17	2.2831e-14
ORF467712	APIOS_SC35_c0_ORF:467712_i1	-10.6996	2.9631	5.32542e-17	2.71446e-14
ORF329739	APIOS_SC114_c0_ORF:329739_i1	-6.95441	0.970044	6.07584e-17	3.08117e-14
ORF565145	APIOS_SC586_c0_ORF:565145_i1	4.06984	4.7038	6.20788e-17	3.13214e-14
ORF432692	APIOS_SC89_c0_ORF:432692_i1	8.20519	0.592456	7.54334e-17	3.74885e-14
ORF432652	APIOS_SC89_c0_ORF:432652_i1	8.20519	0.592456	7.54334e-17	3.74885e-14
ORF432618	APIOS_SC89_c0_ORF:432618_i1	8.20519	0.592456	7.54334e-17	3.74885e-14
ORF160277	APIOS_SC447_c0_ORF:160277_i1	8.13458	0.527678	8.01347e-17	3.96268e-14
ORF339216	APIOS_SC144_c0_ORF:339216_i1	-6.54354	5.09556	8.89164e-17	4.37517e-14
ORF87697	APIOS_SC904_c0_ORF:87697_i1	4.91992	1.613	9.46773e-17	4.56818e-14
ORF87860	APIOS_SC904_c0_ORF:87860_i1	4.91992	1.613	9.46773e-17	4.56818e-14
ORF87832	APIOS_SC904_c0_ORF:87832_i1	4.91992	1.613	9.46773e-17	4.56818e-14
ORF87727	APIOS_SC904_c0_ORF:87727_i1	4.91992	1.613	9.46773e-17	4.56818e-14
ORF566116	APIOS_SC545_c0_ORF:566116_i1	-3.92794	6.85677	1.48081e-16	7.11037e-14
ORF379844	APIOS_SC158_c3_ORF:379844_i1	-7.61116	0.0507175	1.52441e-16	7.11357e-14
ORF379993	APIOS_SC158_c3_ORF:379993_i1	-7.61116	0.0507175	1.52441e-16	7.11357e-14
ORF379928	APIOS_SC158_c3_ORF:379928_i1	-7.61116	0.0507175	1.52441e-16	7.11357e-14
ORF379864	APIOS_SC158_c3_ORF:379864_i1	-7.61116	0.0507175	1.52441e-16	7.11357e-14
ORF379799	APIOS_SC158_c3_ORF:379799_i1	-7.61116	0.0507175	1.52441e-16	7.11357e-14
ORF380060	APIOS_SC158_c3_ORF:380060_i1	-7.61116	0.0507175	1.52441e-16	7.11357e-14
ORF58564	APIOS_SC236_c1_ORF:58564_i1	-4.55819	2.30525	1.60302e-16	7.33281e-14
ORF58575	APIOS_SC236_c1_ORF:58575_i1	-4.55819	2.30525	1.60302e-16	7.33281e-14
ORF58544	APIOS_SC236_c1_ORF:58544_i1	-4.55819	2.30525	1.60302e-16	7.33281e-14
ORF58527	APIOS_SC236_c1_ORF:58527_i1	-4.55819	2.30525	1.60302e-16	7.33281e-14
ORF70238	APIOS_SC1297_c1_ORF:70238_i1	8.24909	0.630174	1.60828e-16	7.33281e-14
ORF136994	APIOS_SC422_c0_ORF:136994_i1	-7.30131	2.03622	2.20256e-16	9.51839e-14
ORF136868	APIOS_SC422_c0_ORF:136868_i1	-7.30131	2.03622	2.20256e-16	9.51839e-14
ORF137351	APIOS_SC422_c0_ORF:137351_i1	-7.30131	2.03622	2.20256e-16	9.51839e-14
ORF136785	APIOS_SC422_c0_ORF:136785_i1	-7.30131	2.03622	2.20256e-16	9.51839e-14
ORF136621	APIOS_SC422_c0_ORF:136621_i1	-7.30131	2.03622	2.20256e-16	9.51839e-14
ORF137160	APIOS_SC422_c0_ORF:137160_i1	-7.30131	2.03622	2.20256e-16	9.51839e-14
ORF136743	APIOS_SC422_c0_ORF:136743_i1	-7.30131	2.03622	2.20256e-16	9.51839e-14
ORF137456	APIOS_SC422_c0_ORF:137456_i1	-7.30131	2.03622	2.20256e-16	9.51839e-14
ORF137492	APIOS_SC422_c0_ORF:137492_i1	-7.30131	2.03622	2.20256e-16	9.51839e-14
ORF137121	APIOS_SC422_c0_ORF:137121_i1	-7.30131	2.03622	2.20256e-16	9.51839e-14
ORF137037	APIOS_SC422_c0_ORF:137037_i1	-7.30131	2.03622	2.20256e-16	9.51839e-14
ORF136908	APIOS_SC422_c0_ORF:136908_i1	-7.30131	2.03622	2.20256e-16	9.51839e-14
ORF401752	APIOS_SC46_c0_ORF:401752_i1	-3.51122	2.6202	3.09753e-16	1.14741e-13
ORF401992	APIOS_SC46_c0_ORF:401992_i1	-3.51122	2.6202	3.09753e-16	1.14741e-13
ORF401856	APIOS_SC46_c0_ORF:401856_i1	-3.51122	2.6202	3.09753e-16	1.14741e-13
ORF401679	APIOS_SC46_c0_ORF:401679_i1	-3.51122	2.6202	3.09753e-16	1.14741e-13
ORF402129	APIOS_SC46_c0_ORF:402129_i1	-3.51122	2.6202	3.09753e-16	1.14741e-13
ORF401614	APIOS_SC46_c0_ORF:401614_i1	-3.51122	2.6202	3.09753e-16	1.14741e-13
ORF402020	APIOS_SC46_c0_ORF:402020_i1	-3.51122	2.6202	3.09753e-16	1.14741e-13
ORF402075	APIOS_SC46_c0_ORF:402075_i1	-3.51122	2.6202	3.09753e-16	1.14741e-13
ORF401937	APIOS_SC46_c0_ORF:401937_i1	-3.51122	2.6202	3.09753e-16	1.14741e-13
ORF402183	APIOS_SC46_c0_ORF:402183_i1	-3.51122	2.6202	3.09753e-16	1.14741e-13
ORF401723	APIOS_SC46_c0_ORF:401723_i1	-3.51122	2.6202	3.09753e-16	1.14741e-13
ORF402156	APIOS_SC46_c0_ORF:402156_i1	-3.51122	2.6202	3.09753e-16	1.14741e-13
ORF401885	APIOS_SC46_c0_ORF:401885_i1	-3.51122	2.6202	3.09753e-16	1.14741e-13
ORF401963	APIOS_SC46_c0_ORF:401963_i1	-3.51122	2.6202	3.09753e-16	1.14741e-13
ORF401641	APIOS_SC46_c0_ORF:401641_i1	-3.51122	2.6202	3.09753e-16	1.14741e-13
ORF401913	APIOS_SC46_c0_ORF:401913_i1	-3.51122	2.6202	3.09753e-16	1.14741e-13
ORF402047	APIOS_SC46_c0_ORF:402047_i1	-3.51122	2.6202	3.09753e-16	1.14741e-13
ORF8021	APIOS_SC239_c1_ORF:8021_i1	-8.58996	3.9588	3.22075e-16	1.14741e-13
ORF7608	APIOS_SC239_c1_ORF:7608_i1	-8.58996	3.9588	3.22075e-16	1.14741e-13
ORF7867	APIOS_SC239_c1_ORF:7867_i1	-8.58996	3.9588	3.22075e-16	1.14741e-13
ORF7728	APIOS_SC239_c1_ORF:7728_i1	-8.58996	3.9588	3.22075e-16	1.14741e-13
ORF7781	APIOS_SC239_c1_ORF:7781_i1	-8.58996	3.9588	3.22075e-16	1.14741e-13
ORF7534	APIOS_SC239_c1_ORF:7534_i1	-8.58996	3.9588	3.22075e-16	1.14741e-13
ORF7971	APIOS_SC239_c1_ORF:7971_i1	-8.58996	3.9588	3.22075e-16	1.14741e-13
ORF8039	APIOS_SC239_c1_ORF:8039_i1	-8.58996	3.9588	3.22075e-16	1.14741e-13
ORF7485	APIOS_SC239_c1_ORF:7485_i1	-8.58996	3.9588	3.22075e-16	1.14741e-13
ORF7673	APIOS_SC239_c1_ORF:7673_i1	-8.58996	3.9588	3.22075e-16	1.14741e-13
ORF7921	APIOS_SC239_c1_ORF:7921_i1	-8.58996	3.9588	3.22075e-16	1.14741e-13
ORF7763	APIOS_SC239_c1_ORF:7763_i1	-8.58996	3.9588	3.22075e-16	1.14741e-13
ORF7692	APIOS_SC239_c1_ORF:7692_i1	-8.58996	3.9588	3.22075e-16	1.14741e-13
ORF7988	APIOS_SC239_c1_ORF:7988_i1	-8.58996	3.9588	3.22075e-16	1.14741e-13
ORF7904	APIOS_SC239_c1_ORF:7904_i1	-8.58996	3.9588	3.22075e-16	1.14741e-13
ORF7797	APIOS_SC239_c1_ORF:7797_i1	-8.58996	3.9588	3.22075e-16	1.14741e-13
ORF7570	APIOS_SC239_c1_ORF:7570_i1	-8.58996	3.9588	3.22075e-16	1.14741e-13
ORF7953	APIOS_SC239_c1_ORF:7953_i1	-8.58996	3.9588	3.22075e-16	1.14741e-13
ORF7832	APIOS_SC239_c1_ORF:7832_i1	-8.58996	3.9588	3.22075e-16	1.14741e-13
ORF7554	APIOS_SC239_c1_ORF:7554_i1	-8.58996	3.9588	3.22075e-16	1.14741e-13
ORF8090	APIOS_SC239_c1_ORF:8090_i1	-8.58996	3.9588	3.22075e-16	1.14741e-13
ORF7745	APIOS_SC239_c1_ORF:7745_i1	-8.58996	3.9588	3.22075e-16	1.14741e-13
ORF7640	APIOS_SC239_c1_ORF:7640_i1	-8.58996	3.9588	3.22075e-16	1.14741e-13
ORF7517	APIOS_SC239_c1_ORF:7517_i1	-8.58996	3.9588	3.22075e-16	1.14741e-13
ORF7816	APIOS_SC239_c1_ORF:7816_i1	-8.58996	3.9588	3.22075e-16	1.14741e-13
ORF7466	APIOS_SC239_c1_ORF:7466_i1	-8.58996	3.9588	3.22075e-16	1.14741e-13
ORF8004	APIOS_SC239_c1_ORF:8004_i1	-8.58996	3.9588	3.22075e-16	1.14741e-13
ORF7711	APIOS_SC239_c1_ORF:7711_i1	-8.58996	3.9588	3.22075e-16	1.14741e-13
ORF7851	APIOS_SC239_c1_ORF:7851_i1	-8.58996	3.9588	3.22075e-16	1.14741e-13
ORF7589	APIOS_SC239_c1_ORF:7589_i1	-8.58996	3.9588	3.22075e-16	1.14741e-13
ORF7885	APIOS_SC239_c1_ORF:7885_i1	-8.58996	3.9588	3.22075e-16	1.14741e-13
ORF8072	APIOS_SC239_c1_ORF:8072_i1	-8.58996	3.9588	3.22075e-16	1.14741e-13
ORF327866	APIOS_SC127_c0_ORF:327866_i1	-3.19983	3.17682	3.9543e-16	1.39375e-13
ORF327349	APIOS_SC127_c0_ORF:327349_i1	-3.19983	3.17682	3.9543e-16	1.39375e-13
ORF327633	APIOS_SC127_c0_ORF:327633_i1	-3.19983	3.17682	3.9543e-16	1.39375e-13
ORF522190	APIOS_SC866_c0_ORF:522190_i1	4.28779	4.06232	4.2131e-16	1.46934e-13
ORF522235	APIOS_SC866_c0_ORF:522235_i1	4.28779	4.06232	4.2131e-16	1.46934e-13
ORF522347	APIOS_SC866_c0_ORF:522347_i1	4.28779	4.06232	4.2131e-16	1.46934e-13
ORF369821	APIOS_SC120_c1_ORF:369821_i1	3.49604	3.1036	6.25912e-16	2.17526e-13
ORF165865	APIOS_SC1068_c0_ORF:165865_i1	-8.61496	0.949087	1.14779e-15	3.97508e-13
ORF175313	APIOS_SC1078_c0_ORF:175313_i1	-4.79485	2.0338	1.80131e-15	5.73851e-13
ORF175342	APIOS_SC1078_c0_ORF:175342_i1	-4.79485	2.0338	1.80131e-15	5.73851e-13
ORF175125	APIOS_SC1078_c0_ORF:175125_i1	-4.79485	2.0338	1.80131e-15	5.73851e-13
ORF175168	APIOS_SC1078_c0_ORF:175168_i1	-4.79485	2.0338	1.80131e-15	5.73851e-13
ORF175005	APIOS_SC1078_c0_ORF:175005_i1	-4.79485	2.0338	1.80131e-15	5.73851e-13
ORF174989	APIOS_SC1078_c0_ORF:174989_i1	-4.79485	2.0338	1.80131e-15	5.73851e-13
ORF175075	APIOS_SC1078_c0_ORF:175075_i1	-4.79485	2.0338	1.80131e-15	5.73851e-13
ORF175152	APIOS_SC1078_c0_ORF:175152_i1	-4.79485	2.0338	1.80131e-15	5.73851e-13
ORF175358	APIOS_SC1078_c0_ORF:175358_i1	-4.79485	2.0338	1.80131e-15	5.73851e-13
ORF175233	APIOS_SC1078_c0_ORF:175233_i1	-4.79485	2.0338	1.80131e-15	5.73851e-13
ORF175023	APIOS_SC1078_c0_ORF:175023_i1	-4.79485	2.0338	1.80131e-15	5.73851e-13
ORF175250	APIOS_SC1078_c0_ORF:175250_i1	-4.79485	2.0338	1.80131e-15	5.73851e-13
ORF175041	APIOS_SC1078_c0_ORF:175041_i1	-4.79485	2.0338	1.80131e-15	5.73851e-13
ORF174951	APIOS_SC1078_c0_ORF:174951_i1	-4.79485	2.0338	1.80131e-15	5.73851e-13
ORF175197	APIOS_SC1078_c0_ORF:175197_i1	-4.79485	2.0338	1.80131e-15	5.73851e-13
ORF174937	APIOS_SC1078_c0_ORF:174937_i1	-4.79485	2.0338	1.80131e-15	5.73851e-13
ORF175267	APIOS_SC1078_c0_ORF:175267_i1	-4.79485	2.0338	1.80131e-15	5.73851e-13
ORF175215	APIOS_SC1078_c0_ORF:175215_i1	-4.79485	2.0338	1.80131e-15	5.73851e-13
ORF175286	APIOS_SC1078_c0_ORF:175286_i1	-4.79485	2.0338	1.80131e-15	5.73851e-13
ORF174924	APIOS_SC1078_c0_ORF:174924_i1	-4.79485	2.0338	1.80131e-15	5.73851e-13
ORF175327	APIOS_SC1078_c0_ORF:175327_i1	-4.79485	2.0338	1.80131e-15	5.73851e-13
ORF175108	APIOS_SC1078_c0_ORF:175108_i1	-4.79485	2.0338	1.80131e-15	5.73851e-13
ORF175138	APIOS_SC1078_c0_ORF:175138_i1	-4.79485	2.0338	1.80131e-15	5.73851e-13
ORF175093	APIOS_SC1078_c0_ORF:175093_i1	-4.79485	2.0338	1.80131e-15	5.73851e-13
ORF175058	APIOS_SC1078_c0_ORF:175058_i1	-4.79485	2.0338	1.80131e-15	5.73851e-13
ORF87913	APIOS_SC977_c0_ORF:87913_i1	-4.0166	4.13104	1.85388e-15	5.81282e-13
ORF87894	APIOS_SC977_c0_ORF:87894_i1	-4.0166	4.13104	1.85388e-15	5.81282e-13
ORF87902	APIOS_SC977_c0_ORF:87902_i1	-4.0166	4.13104	1.85388e-15	5.81282e-13
ORF87884	APIOS_SC977_c0_ORF:87884_i1	-4.0166	4.13104	1.85388e-15	5.81282e-13
ORF87891	APIOS_SC977_c0_ORF:87891_i1	-4.0166	4.13104	1.85388e-15	5.81282e-13
ORF380610	APIOS_SC158_c1_ORF:380610_i1	-3.05953	4.34292	2.73712e-15	8.37095e-13
ORF381267	APIOS_SC158_c1_ORF:381267_i1	-3.05953	4.34292	2.73712e-15	8.37095e-13
ORF380507	APIOS_SC158_c1_ORF:380507_i1	-3.05953	4.34292	2.73712e-15	8.37095e-13
ORF380352	APIOS_SC158_c1_ORF:380352_i1	-3.05953	4.34292	2.73712e-15	8.37095e-13
ORF381026	APIOS_SC158_c1_ORF:381026_i1	-3.05953	4.34292	2.73712e-15	8.37095e-13
ORF381063	APIOS_SC158_c1_ORF:381063_i1	-3.05953	4.34292	2.73712e-15	8.37095e-13
ORF380895	APIOS_SC158_c1_ORF:380895_i1	-3.05953	4.34292	2.73712e-15	8.37095e-13
ORF381213	APIOS_SC158_c1_ORF:381213_i1	-3.05953	4.34292	2.73712e-15	8.37095e-13
ORF240816	APIOS_SC751_c0_ORF:240816_i1	8.31356	1.90706	3.81674e-15	1.14267e-12
ORF240687	APIOS_SC751_c0_ORF:240687_i1	8.31356	1.90706	3.81674e-15	1.14267e-12
ORF240789	APIOS_SC751_c0_ORF:240789_i1	8.31356	1.90706	3.81674e-15	1.14267e-12
ORF240761	APIOS_SC751_c0_ORF:240761_i1	8.31356	1.90706	3.81674e-15	1.14267e-12
ORF240713	APIOS_SC751_c0_ORF:240713_i1	8.31356	1.90706	3.81674e-15	1.14267e-12
ORF240870	APIOS_SC751_c0_ORF:240870_i1	8.31356	1.90706	3.81674e-15	1.14267e-12
ORF240843	APIOS_SC751_c0_ORF:240843_i1	8.31356	1.90706	3.81674e-15	1.14267e-12
ORF545703	APIOS_SC510_c0_ORF:545703_i1	6.10365	1.69012	4.20758e-15	1.25213e-12
ORF545566	APIOS_SC510_c0_ORF:545566_i1	6.10365	1.69012	4.20758e-15	1.25213e-12
ORF481136	APIOS_SC68_c0_ORF:481136_i1	-3.26863	3.67532	4.61195e-15	1.33257e-12
ORF480892	APIOS_SC68_c0_ORF:480892_i1	-3.26863	3.67532	4.61195e-15	1.33257e-12
ORF481092	APIOS_SC68_c0_ORF:481092_i1	-3.26863	3.67532	4.61195e-15	1.33257e-12
ORF481235	APIOS_SC68_c0_ORF:481235_i1	-3.26863	3.67532	4.61195e-15	1.33257e-12
ORF480688	APIOS_SC68_c0_ORF:480688_i1	-3.26863	3.67532	4.61195e-15	1.33257e-12
ORF480733	APIOS_SC68_c0_ORF:480733_i1	-3.26863	3.67532	4.61195e-15	1.33257e-12
ORF480962	APIOS_SC68_c0_ORF:480962_i1	-3.26863	3.67532	4.61195e-15	1.33257e-12
ORF481025	APIOS_SC68_c0_ORF:481025_i1	-3.26863	3.67532	4.61195e-15	1.33257e-12
ORF480822	APIOS_SC68_c0_ORF:480822_i1	-3.26863	3.67532	4.61195e-15	1.33257e-12
ORF481176	APIOS_SC68_c0_ORF:481176_i1	-3.26863	3.67532	4.61195e-15	1.33257e-12
ORF505027	APIOS_SC24_c2_ORF:505027_i1	-3.6011	8.67335	4.71392e-15	1.35594e-12
ORF311421	APIOS_SC173_c0_ORF:311421_i1	8.74122	1.07592	4.73376e-15	1.35594e-12
ORF311380	APIOS_SC173_c0_ORF:311380_i1	8.74122	1.07592	4.73376e-15	1.35594e-12
ORF338559	APIOS_SC144_c0_ORF:338559_i1	-7.48762	3.05059	5.0318e-15	1.36277e-12
ORF338376	APIOS_SC144_c0_ORF:338376_i1	-7.48762	3.05059	5.0318e-15	1.36277e-12
ORF339523	APIOS_SC144_c0_ORF:339523_i1	-7.48762	3.05059	5.0318e-15	1.36277e-12
ORF339092	APIOS_SC144_c0_ORF:339092_i1	-7.48762	3.05059	5.0318e-15	1.36277e-12
ORF338495	APIOS_SC144_c0_ORF:338495_i1	-7.48762	3.05059	5.0318e-15	1.36277e-12
ORF338700	APIOS_SC144_c0_ORF:338700_i1	-7.48762	3.05059	5.0318e-15	1.36277e-12
ORF338897	APIOS_SC144_c0_ORF:338897_i1	-7.48762	3.05059	5.0318e-15	1.36277e-12
ORF338961	APIOS_SC144_c0_ORF:338961_i1	-7.48762	3.05059	5.0318e-15	1.36277e-12
ORF339306	APIOS_SC144_c0_ORF:339306_i1	-7.48762	3.05059	5.0318e-15	1.36277e-12
ORF338765	APIOS_SC144_c0_ORF:338765_i1	-7.48762	3.05059	5.0318e-15	1.36277e-12
ORF339209	APIOS_SC144_c0_ORF:339209_i1	-7.48762	3.05059	5.0318e-15	1.36277e-12
ORF339243	APIOS_SC144_c0_ORF:339243_i1	-7.48762	3.05059	5.0318e-15	1.36277e-12
ORF338829	APIOS_SC144_c0_ORF:338829_i1	-7.48762	3.05059	5.0318e-15	1.36277e-12
ORF339461	APIOS_SC144_c0_ORF:339461_i1	-7.48762	3.05059	5.0318e-15	1.36277e-12
ORF338637	APIOS_SC144_c0_ORF:338637_i1	-7.48762	3.05059	5.0318e-15	1.36277e-12
ORF339026	APIOS_SC144_c0_ORF:339026_i1	-7.48762	3.05059	5.0318e-15	1.36277e-12
ORF338436	APIOS_SC144_c0_ORF:338436_i1	-7.48762	3.05059	5.0318e-15	1.36277e-12
ORF339154	APIOS_SC144_c0_ORF:339154_i1	-7.48762	3.05059	5.0318e-15	1.36277e-12
ORF339397	APIOS_SC144_c0_ORF:339397_i1	-7.48762	3.05059	5.0318e-15	1.36277e-12
ORF338612	APIOS_SC144_c0_ORF:338612_i1	-7.48762	3.05059	5.0318e-15	1.36277e-12
ORF529370	APIOS_SC843_c0_ORF:529370_i1	-3.65843	3.30617	5.22576e-15	1.41145e-12
ORF136864	APIOS_SC422_c0_ORF:136864_i1	-7.6187	2.14956	5.52256e-15	1.44451e-12
ORF137231	APIOS_SC422_c0_ORF:137231_i1	-7.6187	2.14956	5.52256e-15	1.44451e-12
ORF137196	APIOS_SC422_c0_ORF:137196_i1	-7.6187	2.14956	5.52256e-15	1.44451e-12
ORF136781	APIOS_SC422_c0_ORF:136781_i1	-7.6187	2.14956	5.52256e-15	1.44451e-12
ORF137423	APIOS_SC422_c0_ORF:137423_i1	-7.6187	2.14956	5.52256e-15	1.44451e-12
ORF136620	APIOS_SC422_c0_ORF:136620_i1	-7.6187	2.14956	5.52256e-15	1.44451e-12
ORF136698	APIOS_SC422_c0_ORF:136698_i1	-7.6187	2.14956	5.52256e-15	1.44451e-12
ORF136949	APIOS_SC422_c0_ORF:136949_i1	-7.6187	2.14956	5.52256e-15	1.44451e-12
ORF136739	APIOS_SC422_c0_ORF:136739_i1	-7.6187	2.14956	5.52256e-15	1.44451e-12
ORF137347	APIOS_SC422_c0_ORF:137347_i1	-7.6187	2.14956	5.52256e-15	1.44451e-12
ORF137272	APIOS_SC422_c0_ORF:137272_i1	-7.6187	2.14956	5.52256e-15	1.44451e-12
ORF137491	APIOS_SC422_c0_ORF:137491_i1	-7.6187	2.14956	5.52256e-15	1.44451e-12
ORF504990	APIOS_SC24_c2_ORF:504990_i1	-3.65217	8.43165	5.78903e-15	1.47152e-12
ORF220059	APIOS_SC631_c0_ORF:220059_i1	-3.90112	1.5579	5.89231e-15	1.47152e-12
ORF220194	APIOS_SC631_c0_ORF:220194_i1	-3.90112	1.5579	5.89231e-15	1.47152e-12
ORF219925	APIOS_SC631_c0_ORF:219925_i1	-3.90112	1.5579	5.89231e-15	1.47152e-12
ORF220019	APIOS_SC631_c0_ORF:220019_i1	-3.90112	1.5579	5.89231e-15	1.47152e-12
ORF219834	APIOS_SC631_c0_ORF:219834_i1	-3.90112	1.5579	5.89231e-15	1.47152e-12
ORF220083	APIOS_SC631_c0_ORF:220083_i1	-3.90112	1.5579	5.89231e-15	1.47152e-12
ORF219950	APIOS_SC631_c0_ORF:219950_i1	-3.90112	1.5579	5.89231e-15	1.47152e-12
ORF220127	APIOS_SC631_c0_ORF:220127_i1	-3.90112	1.5579	5.89231e-15	1.47152e-12
ORF219996	APIOS_SC631_c0_ORF:219996_i1	-3.90112	1.5579	5.89231e-15	1.47152e-12
ORF220106	APIOS_SC631_c0_ORF:220106_i1	-3.90112	1.5579	5.89231e-15	1.47152e-12
ORF219879	APIOS_SC631_c0_ORF:219879_i1	-3.90112	1.5579	5.89231e-15	1.47152e-12
ORF219974	APIOS_SC631_c0_ORF:219974_i1	-3.90112	1.5579	5.89231e-15	1.47152e-12
ORF219903	APIOS_SC631_c0_ORF:219903_i1	-3.90112	1.5579	5.89231e-15	1.47152e-12
ORF219856	APIOS_SC631_c0_ORF:219856_i1	-3.90112	1.5579	5.89231e-15	1.47152e-12
ORF220173	APIOS_SC631_c0_ORF:220173_i1	-3.90112	1.5579	5.89231e-15	1.47152e-12
ORF220217	APIOS_SC631_c0_ORF:220217_i1	-3.90112	1.5579	5.89231e-15	1.47152e-12
ORF220149	APIOS_SC631_c0_ORF:220149_i1	-3.90112	1.5579	5.89231e-15	1.47152e-12
ORF73112	APIOS_SC1231_c0_ORF:73112_i1	-3.29908	4.05285	6.65561e-15	1.57134e-12
ORF73097	APIOS_SC1231_c0_ORF:73097_i1	-3.29908	4.05285	6.65561e-15	1.57134e-12
ORF72915	APIOS_SC1231_c0_ORF:72915_i1	-3.29908	4.05285	6.65561e-15	1.57134e-12
ORF72928	APIOS_SC1231_c0_ORF:72928_i1	-3.29908	4.05285	6.65561e-15	1.57134e-12
ORF72654	APIOS_SC1231_c0_ORF:72654_i1	-3.29908	4.05285	6.65561e-15	1.57134e-12
ORF72682	APIOS_SC1231_c0_ORF:72682_i1	-3.29908	4.05285	6.65561e-15	1.57134e-12
ORF72787	APIOS_SC1231_c0_ORF:72787_i1	-3.29908	4.05285	6.65561e-15	1.57134e-12
ORF72971	APIOS_SC1231_c0_ORF:72971_i1	-3.29908	4.05285	6.65561e-15	1.57134e-12
ORF72901	APIOS_SC1231_c0_ORF:72901_i1	-3.29908	4.05285	6.65561e-15	1.57134e-12
ORF72800	APIOS_SC1231_c0_ORF:72800_i1	-3.29908	4.05285	6.65561e-15	1.57134e-12
ORF72941	APIOS_SC1231_c0_ORF:72941_i1	-3.29908	4.05285	6.65561e-15	1.57134e-12
ORF72888	APIOS_SC1231_c0_ORF:72888_i1	-3.29908	4.05285	6.65561e-15	1.57134e-12
ORF72733	APIOS_SC1231_c0_ORF:72733_i1	-3.29908	4.05285	6.65561e-15	1.57134e-12
ORF73040	APIOS_SC1231_c0_ORF:73040_i1	-3.29908	4.05285	6.65561e-15	1.57134e-12
ORF73066	APIOS_SC1231_c0_ORF:73066_i1	-3.29908	4.05285	6.65561e-15	1.57134e-12
ORF72873	APIOS_SC1231_c0_ORF:72873_i1	-3.29908	4.05285	6.65561e-15	1.57134e-12
ORF72668	APIOS_SC1231_c0_ORF:72668_i1	-3.29908	4.05285	6.65561e-15	1.57134e-12
ORF72719	APIOS_SC1231_c0_ORF:72719_i1	-3.29908	4.05285	6.65561e-15	1.57134e-12
ORF72746	APIOS_SC1231_c0_ORF:72746_i1	-3.29908	4.05285	6.65561e-15	1.57134e-12
ORF73012	APIOS_SC1231_c0_ORF:73012_i1	-3.29908	4.05285	6.65561e-15	1.57134e-12
ORF72707	APIOS_SC1231_c0_ORF:72707_i1	-3.29908	4.05285	6.65561e-15	1.57134e-12
ORF72957	APIOS_SC1231_c0_ORF:72957_i1	-3.29908	4.05285	6.65561e-15	1.57134e-12
ORF72843	APIOS_SC1231_c0_ORF:72843_i1	-3.29908	4.05285	6.65561e-15	1.57134e-12
ORF528626	APIOS_SC889_c0_ORF:528626_i1	9.20997	1.65591	8.10554e-15	1.90912e-12
ORF361910	APIOS_SC106_c0_ORF:361910_i1	-10.149	2.4218	9.18639e-15	2.15858e-12
ORF80275	APIOS_SC992_c0_ORF:80275_i1	5.13227	2.93921	1.00059e-14	2.27064e-12
ORF80355	APIOS_SC992_c0_ORF:80355_i1	5.13227	2.93921	1.00059e-14	2.27064e-12
ORF80061	APIOS_SC992_c0_ORF:80061_i1	5.13227	2.93921	1.00059e-14	2.27064e-12
ORF80467	APIOS_SC992_c0_ORF:80467_i1	5.13227	2.93921	1.00059e-14	2.27064e-12
ORF80135	APIOS_SC992_c0_ORF:80135_i1	5.13227	2.93921	1.00059e-14	2.27064e-12
ORF80027	APIOS_SC992_c0_ORF:80027_i1	5.13227	2.93921	1.00059e-14	2.27064e-12
ORF80539	APIOS_SC992_c0_ORF:80539_i1	5.13227	2.93921	1.00059e-14	2.27064e-12
ORF80203	APIOS_SC992_c0_ORF:80203_i1	5.13227	2.93921	1.00059e-14	2.27064e-12
ORF80503	APIOS_SC992_c0_ORF:80503_i1	5.13227	2.93921	1.00059e-14	2.27064e-12
ORF80392	APIOS_SC992_c0_ORF:80392_i1	5.13227	2.93921	1.00059e-14	2.27064e-12
ORF80237	APIOS_SC992_c0_ORF:80237_i1	5.13227	2.93921	1.00059e-14	2.27064e-12
ORF80573	APIOS_SC992_c0_ORF:80573_i1	5.13227	2.93921	1.00059e-14	2.27064e-12
ORF80316	APIOS_SC992_c0_ORF:80316_i1	5.13227	2.93921	1.00059e-14	2.27064e-12
ORF80098	APIOS_SC992_c0_ORF:80098_i1	5.13227	2.93921	1.00059e-14	2.27064e-12
ORF80432	APIOS_SC992_c0_ORF:80432_i1	5.13227	2.93921	1.00059e-14	2.27064e-12
ORF80186	APIOS_SC992_c0_ORF:80186_i1	7.64884	1.50038	1.0296e-14	2.32583e-12
ORF80169	APIOS_SC992_c0_ORF:80169_i1	7.64884	1.50038	1.0296e-14	2.32583e-12
ORF273323	APIOS_SC338_c0_ORF:273323_i1	-4.14419	0.305027	1.09807e-14	2.34212e-12
ORF273334	APIOS_SC338_c0_ORF:273334_i1	-4.14419	0.305027	1.09807e-14	2.34212e-12
ORF273264	APIOS_SC338_c0_ORF:273264_i1	-4.14419	0.305027	1.09807e-14	2.34212e-12
ORF273405	APIOS_SC338_c0_ORF:273405_i1	-4.14419	0.305027	1.09807e-14	2.34212e-12
ORF273505	APIOS_SC338_c0_ORF:273505_i1	-4.14419	0.305027	1.09807e-14	2.34212e-12
ORF273416	APIOS_SC338_c0_ORF:273416_i1	-4.14419	0.305027	1.09807e-14	2.34212e-12
ORF273230	APIOS_SC338_c0_ORF:273230_i1	-4.14419	0.305027	1.09807e-14	2.34212e-12
ORF273428	APIOS_SC338_c0_ORF:273428_i1	-4.14419	0.305027	1.09807e-14	2.34212e-12
ORF273300	APIOS_SC338_c0_ORF:273300_i1	-4.14419	0.305027	1.09807e-14	2.34212e-12
ORF273312	APIOS_SC338_c0_ORF:273312_i1	-4.14419	0.305027	1.09807e-14	2.34212e-12
ORF273345	APIOS_SC338_c0_ORF:273345_i1	-4.14419	0.305027	1.09807e-14	2.34212e-12
ORF273494	APIOS_SC338_c0_ORF:273494_i1	-4.14419	0.305027	1.09807e-14	2.34212e-12
ORF273253	APIOS_SC338_c0_ORF:273253_i1	-4.14419	0.305027	1.09807e-14	2.34212e-12
ORF273450	APIOS_SC338_c0_ORF:273450_i1	-4.14419	0.305027	1.09807e-14	2.34212e-12
ORF273439	APIOS_SC338_c0_ORF:273439_i1	-4.14419	0.305027	1.09807e-14	2.34212e-12
ORF273276	APIOS_SC338_c0_ORF:273276_i1	-4.14419	0.305027	1.09807e-14	2.34212e-12
ORF273208	APIOS_SC338_c0_ORF:273208_i1	-4.14419	0.305027	1.09807e-14	2.34212e-12
ORF273219	APIOS_SC338_c0_ORF:273219_i1	-4.14419	0.305027	1.09807e-14	2.34212e-12
ORF273394	APIOS_SC338_c0_ORF:273394_i1	-4.14419	0.305027	1.09807e-14	2.34212e-12
ORF273483	APIOS_SC338_c0_ORF:273483_i1	-4.14419	0.305027	1.09807e-14	2.34212e-12
ORF273242	APIOS_SC338_c0_ORF:273242_i1	-4.14419	0.305027	1.09807e-14	2.34212e-12
ORF273461	APIOS_SC338_c0_ORF:273461_i1	-4.14419	0.305027	1.09807e-14	2.34212e-12
ORF273383	APIOS_SC338_c0_ORF:273383_i1	-4.14419	0.305027	1.09807e-14	2.34212e-12
ORF273288	APIOS_SC338_c0_ORF:273288_i1	-4.14419	0.305027	1.09807e-14	2.34212e-12
ORF273356	APIOS_SC338_c0_ORF:273356_i1	-4.14419	0.305027	1.09807e-14	2.34212e-12
ORF273472	APIOS_SC338_c0_ORF:273472_i1	-4.14419	0.305027	1.09807e-14	2.34212e-12
ORF347667	APIOS_SC135_c0_ORF:347667_i1	-4.28181	5.4412	1.62725e-14	3.43398e-12
ORF347244	APIOS_SC135_c0_ORF:347244_i1	-4.28181	5.4412	1.62725e-14	3.43398e-12
ORF348037	APIOS_SC135_c0_ORF:348037_i1	-4.28181	5.4412	1.62725e-14	3.43398e-12
ORF347959	APIOS_SC135_c0_ORF:347959_i1	-4.28181	5.4412	1.62725e-14	3.43398e-12
ORF347806	APIOS_SC135_c0_ORF:347806_i1	-4.28181	5.4412	1.62725e-14	3.43398e-12
ORF118490	APIOS_SC461_c0_ORF:118490_i1	-3.07963	3.26206	1.78247e-14	3.69871e-12
ORF118573	APIOS_SC461_c0_ORF:118573_i1	-3.07963	3.26206	1.78247e-14	3.69871e-12
ORF118361	APIOS_SC461_c0_ORF:118361_i1	-3.07963	3.26206	1.78247e-14	3.69871e-12
ORF118402	APIOS_SC461_c0_ORF:118402_i1	-3.07963	3.26206	1.78247e-14	3.69871e-12
ORF118532	APIOS_SC461_c0_ORF:118532_i1	-3.07963	3.26206	1.78247e-14	3.69871e-12
ORF118462	APIOS_SC461_c0_ORF:118462_i1	-3.07963	3.26206	1.78247e-14	3.69871e-12
ORF118476	APIOS_SC461_c0_ORF:118476_i1	-3.07963	3.26206	1.78247e-14	3.69871e-12
ORF118519	APIOS_SC461_c0_ORF:118519_i1	-3.07963	3.26206	1.78247e-14	3.69871e-12
ORF182062	APIOS_SC635_c0_ORF:182062_i1	4.25591	2.63133	2.08261e-14	4.05884e-12
ORF182213	APIOS_SC635_c0_ORF:182213_i1	4.25591	2.63133	2.08261e-14	4.05884e-12
ORF182850	APIOS_SC635_c0_ORF:182850_i1	4.25591	2.63133	2.08261e-14	4.05884e-12
ORF182612	APIOS_SC635_c0_ORF:182612_i1	4.25591	2.63133	2.08261e-14	4.05884e-12
ORF182459	APIOS_SC635_c0_ORF:182459_i1	4.25591	2.63133	2.08261e-14	4.05884e-12
ORF182768	APIOS_SC635_c0_ORF:182768_i1	4.25591	2.63133	2.08261e-14	4.05884e-12
ORF182090	APIOS_SC635_c0_ORF:182090_i1	4.25591	2.63133	2.08261e-14	4.05884e-12
ORF182674	APIOS_SC635_c0_ORF:182674_i1	4.25591	2.63133	2.08261e-14	4.05884e-12
ORF182881	APIOS_SC635_c0_ORF:182881_i1	4.25591	2.63133	2.08261e-14	4.05884e-12
ORF182584	APIOS_SC635_c0_ORF:182584_i1	4.25591	2.63133	2.08261e-14	4.05884e-12
ORF182643	APIOS_SC635_c0_ORF:182643_i1	4.25591	2.63133	2.08261e-14	4.05884e-12
ORF182490	APIOS_SC635_c0_ORF:182490_i1	4.25591	2.63133	2.08261e-14	4.05884e-12
ORF182819	APIOS_SC635_c0_ORF:182819_i1	4.25591	2.63133	2.08261e-14	4.05884e-12
ORF182521	APIOS_SC635_c0_ORF:182521_i1	4.25591	2.63133	2.08261e-14	4.05884e-12
ORF182553	APIOS_SC635_c0_ORF:182553_i1	4.25591	2.63133	2.08261e-14	4.05884e-12
ORF182367	APIOS_SC635_c0_ORF:182367_i1	4.25591	2.63133	2.08261e-14	4.05884e-12
ORF182273	APIOS_SC635_c0_ORF:182273_i1	4.25591	2.63133	2.08261e-14	4.05884e-12
ORF182738	APIOS_SC635_c0_ORF:182738_i1	4.25591	2.63133	2.08261e-14	4.05884e-12
ORF182799	APIOS_SC635_c0_ORF:182799_i1	4.25591	2.63133	2.08261e-14	4.05884e-12
ORF182151	APIOS_SC635_c0_ORF:182151_i1	4.25591	2.63133	2.08261e-14	4.05884e-12
ORF182706	APIOS_SC635_c0_ORF:182706_i1	4.25591	2.63133	2.08261e-14	4.05884e-12
ORF182031	APIOS_SC635_c0_ORF:182031_i1	4.25591	2.63133	2.08261e-14	4.05884e-12
ORF181970	APIOS_SC635_c0_ORF:181970_i1	4.25591	2.63133	2.08261e-14	4.05884e-12
ORF182243	APIOS_SC635_c0_ORF:182243_i1	4.25591	2.63133	2.08261e-14	4.05884e-12
ORF182000	APIOS_SC635_c0_ORF:182000_i1	4.25591	2.63133	2.08261e-14	4.05884e-12
ORF182181	APIOS_SC635_c0_ORF:182181_i1	4.25591	2.63133	2.08261e-14	4.05884e-12
ORF182428	APIOS_SC635_c0_ORF:182428_i1	4.25591	2.63133	2.08261e-14	4.05884e-12
ORF182120	APIOS_SC635_c0_ORF:182120_i1	4.25591	2.63133	2.08261e-14	4.05884e-12
ORF182398	APIOS_SC635_c0_ORF:182398_i1	4.25591	2.63133	2.08261e-14	4.05884e-12
ORF182304	APIOS_SC635_c0_ORF:182304_i1	4.25591	2.63133	2.08261e-14	4.05884e-12
ORF182335	APIOS_SC635_c0_ORF:182335_i1	4.25591	2.63133	2.08261e-14	4.05884e-12
ORF240901	APIOS_SC751_c0_ORF:240901_i1	4.55432	2.69186	2.37621e-14	4.62198e-12
ORF123671	APIOS_SC428_c0_ORF:123671_i1	5.87812	3.22365	2.52999e-14	4.8546e-12
ORF123779	APIOS_SC428_c0_ORF:123779_i1	5.87812	3.22365	2.52999e-14	4.8546e-12
ORF123813	APIOS_SC428_c0_ORF:123813_i1	5.87812	3.22365	2.52999e-14	4.8546e-12
ORF123734	APIOS_SC428_c0_ORF:123734_i1	5.87812	3.22365	2.52999e-14	4.8546e-12
ORF123601	APIOS_SC428_c0_ORF:123601_i1	5.87812	3.22365	2.52999e-14	4.8546e-12
ORF123638	APIOS_SC428_c0_ORF:123638_i1	5.87812	3.22365	2.52999e-14	4.8546e-12
ORF123699	APIOS_SC428_c0_ORF:123699_i1	5.87812	3.22365	2.52999e-14	4.8546e-12
ORF31532	APIOS_SC225_c2_ORF:31532_i1	11.2811	3.53257	2.5878e-14	4.95595e-12
ORF257956	APIOS_SC355_c1_ORF:257956_i1	-5.62474	4.94649	2.91959e-14	5.2652e-12
ORF258984	APIOS_SC355_c1_ORF:258984_i1	-5.62474	4.94649	2.91959e-14	5.2652e-12
ORF258932	APIOS_SC355_c1_ORF:258932_i1	-5.62474	4.94649	2.91959e-14	5.2652e-12
ORF259014	APIOS_SC355_c1_ORF:259014_i1	-5.62474	4.94649	2.91959e-14	5.2652e-12
ORF258248	APIOS_SC355_c1_ORF:258248_i1	-5.62474	4.94649	2.91959e-14	5.2652e-12
ORF258294	APIOS_SC355_c1_ORF:258294_i1	-5.62474	4.94649	2.91959e-14	5.2652e-12
ORF258437	APIOS_SC355_c1_ORF:258437_i1	-5.62474	4.94649	2.91959e-14	5.2652e-12
ORF258814	APIOS_SC355_c1_ORF:258814_i1	-5.62474	4.94649	2.91959e-14	5.2652e-12
ORF258891	APIOS_SC355_c1_ORF:258891_i1	-5.62474	4.94649	2.91959e-14	5.2652e-12
ORF258206	APIOS_SC355_c1_ORF:258206_i1	-5.62474	4.94649	2.91959e-14	5.2652e-12
ORF258333	APIOS_SC355_c1_ORF:258333_i1	-5.62474	4.94649	2.91959e-14	5.2652e-12
ORF258622	APIOS_SC355_c1_ORF:258622_i1	-5.62474	4.94649	2.91959e-14	5.2652e-12
ORF258762	APIOS_SC355_c1_ORF:258762_i1	-5.62474	4.94649	2.91959e-14	5.2652e-12
ORF258113	APIOS_SC355_c1_ORF:258113_i1	-5.62474	4.94649	2.91959e-14	5.2652e-12
ORF258541	APIOS_SC355_c1_ORF:258541_i1	-5.62474	4.94649	2.91959e-14	5.2652e-12
ORF258061	APIOS_SC355_c1_ORF:258061_i1	-5.62474	4.94649	2.91959e-14	5.2652e-12
ORF258717	APIOS_SC355_c1_ORF:258717_i1	-5.62474	4.94649	2.91959e-14	5.2652e-12
ORF258157	APIOS_SC355_c1_ORF:258157_i1	-5.62474	4.94649	2.91959e-14	5.2652e-12
ORF258008	APIOS_SC355_c1_ORF:258008_i1	-5.62474	4.94649	2.91959e-14	5.2652e-12
ORF258385	APIOS_SC355_c1_ORF:258385_i1	-5.62474	4.94649	2.91959e-14	5.2652e-12
ORF259065	APIOS_SC355_c1_ORF:259065_i1	-5.62474	4.94649	2.91959e-14	5.2652e-12
ORF258673	APIOS_SC355_c1_ORF:258673_i1	-5.62474	4.94649	2.91959e-14	5.2652e-12
ORF257868	APIOS_SC355_c1_ORF:257868_i1	-5.62474	4.94649	2.91959e-14	5.2652e-12
ORF257918	APIOS_SC355_c1_ORF:257918_i1	-5.62474	4.94649	2.91959e-14	5.2652e-12
ORF258490	APIOS_SC355_c1_ORF:258490_i1	-5.62474	4.94649	2.91959e-14	5.2652e-12
ORF390316	APIOS_SC194_c0_ORF:390316_i1	-7.79685	2.93591	2.96646e-14	5.2652e-12
ORF389987	APIOS_SC194_c0_ORF:389987_i1	-7.79685	2.93591	2.96646e-14	5.2652e-12
ORF390177	APIOS_SC194_c0_ORF:390177_i1	-7.79685	2.93591	2.96646e-14	5.2652e-12
ORF391016	APIOS_SC194_c0_ORF:391016_i1	-7.79685	2.93591	2.96646e-14	5.2652e-12
ORF390458	APIOS_SC194_c0_ORF:390458_i1	-7.79685	2.93591	2.96646e-14	5.2652e-12
ORF389916	APIOS_SC194_c0_ORF:389916_i1	-7.79685	2.93591	2.96646e-14	5.2652e-12
ORF390945	APIOS_SC194_c0_ORF:390945_i1	-7.79685	2.93591	2.96646e-14	5.2652e-12
ORF389845	APIOS_SC194_c0_ORF:389845_i1	-7.79685	2.93591	2.96646e-14	5.2652e-12
ORF390386	APIOS_SC194_c0_ORF:390386_i1	-7.79685	2.93591	2.96646e-14	5.2652e-12
ORF390057	APIOS_SC194_c0_ORF:390057_i1	-7.79685	2.93591	2.96646e-14	5.2652e-12
ORF390248	APIOS_SC194_c0_ORF:390248_i1	-7.79685	2.93591	2.96646e-14	5.2652e-12
ORF390670	APIOS_SC194_c0_ORF:390670_i1	-7.79685	2.93591	2.96646e-14	5.2652e-12
ORF390877	APIOS_SC194_c0_ORF:390877_i1	-7.79685	2.93591	2.96646e-14	5.2652e-12
ORF390809	APIOS_SC194_c0_ORF:390809_i1	-7.79685	2.93591	2.96646e-14	5.2652e-12
ORF391087	APIOS_SC194_c0_ORF:391087_i1	-7.79685	2.93591	2.96646e-14	5.2652e-12
ORF390600	APIOS_SC194_c0_ORF:390600_i1	-7.79685	2.93591	2.96646e-14	5.2652e-12
ORF207722	APIOS_SC699_c0_ORF:207722_i1	-3.34271	8.26018	3.21781e-14	5.70114e-12
ORF529395	APIOS_SC843_c0_ORF:529395_i1	-4.1381	2.28951	3.57347e-14	6.18789e-12
ORF529364	APIOS_SC843_c0_ORF:529364_i1	-4.1381	2.28951	3.57347e-14	6.18789e-12
ORF529575	APIOS_SC843_c0_ORF:529575_i1	-4.1381	2.28951	3.57347e-14	6.18789e-12
ORF529432	APIOS_SC843_c0_ORF:529432_i1	-4.1381	2.28951	3.57347e-14	6.18789e-12
ORF529298	APIOS_SC843_c0_ORF:529298_i1	-4.1381	2.28951	3.57347e-14	6.18789e-12
ORF529334	APIOS_SC843_c0_ORF:529334_i1	-4.1381	2.28951	3.57347e-14	6.18789e-12
ORF529466	APIOS_SC843_c0_ORF:529466_i1	-4.1381	2.28951	3.57347e-14	6.18789e-12
ORF529612	APIOS_SC843_c0_ORF:529612_i1	-4.1381	2.28951	3.57347e-14	6.18789e-12
ORF529541	APIOS_SC843_c0_ORF:529541_i1	-4.1381	2.28951	3.57347e-14	6.18789e-12
ORF529261	APIOS_SC843_c0_ORF:529261_i1	-4.1381	2.28951	3.57347e-14	6.18789e-12
ORF529504	APIOS_SC843_c0_ORF:529504_i1	-4.1381	2.28951	3.57347e-14	6.18789e-12
ORF529224	APIOS_SC843_c0_ORF:529224_i1	-4.1381	2.28951	3.57347e-14	6.18789e-12
ORF529646	APIOS_SC843_c0_ORF:529646_i1	-4.1381	2.28951	3.57347e-14	6.18789e-12
ORF209577	APIOS_SC669_c0_ORF:209577_i1	-5.29897	0.928655	4.11755e-14	7.01997e-12
ORF209599	APIOS_SC669_c0_ORF:209599_i1	-5.29897	0.928655	4.11755e-14	7.01997e-12
ORF209712	APIOS_SC669_c0_ORF:209712_i1	-5.29897	0.928655	4.11755e-14	7.01997e-12
ORF209619	APIOS_SC669_c0_ORF:209619_i1	-5.29897	0.928655	4.11755e-14	7.01997e-12
ORF209639	APIOS_SC669_c0_ORF:209639_i1	-5.29897	0.928655	4.11755e-14	7.01997e-12
ORF209690	APIOS_SC669_c0_ORF:209690_i1	-5.29897	0.928655	4.11755e-14	7.01997e-12
ORF209761	APIOS_SC669_c0_ORF:209761_i1	-5.29897	0.928655	4.11755e-14	7.01997e-12
ORF209731	APIOS_SC669_c0_ORF:209731_i1	-5.29897	0.928655	4.11755e-14	7.01997e-12
ORF209670	APIOS_SC669_c0_ORF:209670_i1	-5.29897	0.928655	4.11755e-14	7.01997e-12
ORF520278	APIOS_SC810_c0_ORF:520278_i1	5.99047	0.664242	4.34843e-14	7.25188e-12
ORF520466	APIOS_SC810_c0_ORF:520466_i1	5.99047	0.664242	4.34843e-14	7.25188e-12
ORF520340	APIOS_SC810_c0_ORF:520340_i1	5.99047	0.664242	4.34843e-14	7.25188e-12
ORF520306	APIOS_SC810_c0_ORF:520306_i1	5.99047	0.664242	4.34843e-14	7.25188e-12
ORF520532	APIOS_SC810_c0_ORF:520532_i1	5.99047	0.664242	4.34843e-14	7.25188e-12
ORF520499	APIOS_SC810_c0_ORF:520499_i1	5.99047	0.664242	4.34843e-14	7.25188e-12
ORF520371	APIOS_SC810_c0_ORF:520371_i1	5.99047	0.664242	4.34843e-14	7.25188e-12
ORF520181	APIOS_SC810_c0_ORF:520181_i1	5.99047	0.664242	4.34843e-14	7.25188e-12
ORF520146	APIOS_SC810_c0_ORF:520146_i1	5.99047	0.664242	4.34843e-14	7.25188e-12
ORF520404	APIOS_SC810_c0_ORF:520404_i1	5.99047	0.664242	4.34843e-14	7.25188e-12
ORF520246	APIOS_SC810_c0_ORF:520246_i1	5.99047	0.664242	4.34843e-14	7.25188e-12
ORF520213	APIOS_SC810_c0_ORF:520213_i1	5.99047	0.664242	4.34843e-14	7.25188e-12
ORF520434	APIOS_SC810_c0_ORF:520434_i1	5.99047	0.664242	4.34843e-14	7.25188e-12
ORF31760	APIOS_SC274_c1_ORF:31760_i1	5.47515	0.950859	4.51202e-14	7.5121e-12
ORF505096	APIOS_SC24_c2_ORF:505096_i1	-3.30804	8.61318	6.16599e-14	1.02486e-11
ORF69175	APIOS_SC1217_c0_ORF:69175_i1	4.44003	0.714079	6.74514e-14	1.11925e-11
ORF230793	APIOS_SC764_c0_ORF:230793_i1	7.2096	-0.275301	8.1722e-14	1.35379e-11
ORF105230	APIOS_SC1542_c0_ORF:105230_i1	9.64271	1.93222	8.5465e-14	1.41344e-11
ORF529607	APIOS_SC843_c0_ORF:529607_i1	-4.13703	2.75505	9.79641e-14	1.58844e-11
ORF529641	APIOS_SC843_c0_ORF:529641_i1	-4.13703	2.75505	9.79641e-14	1.58844e-11
ORF529534	APIOS_SC843_c0_ORF:529534_i1	-4.13703	2.75505	9.79641e-14	1.58844e-11
ORF529497	APIOS_SC843_c0_ORF:529497_i1	-4.13703	2.75505	9.79641e-14	1.58844e-11
ORF529459	APIOS_SC843_c0_ORF:529459_i1	-4.13703	2.75505	9.79641e-14	1.58844e-11
ORF529327	APIOS_SC843_c0_ORF:529327_i1	-4.13703	2.75505	9.79641e-14	1.58844e-11
ORF529390	APIOS_SC843_c0_ORF:529390_i1	-4.13703	2.75505	9.79641e-14	1.58844e-11
ORF529293	APIOS_SC843_c0_ORF:529293_i1	-4.13703	2.75505	9.79641e-14	1.58844e-11
ORF529570	APIOS_SC843_c0_ORF:529570_i1	-4.13703	2.75505	9.79641e-14	1.58844e-11
ORF529219	APIOS_SC843_c0_ORF:529219_i1	-4.13703	2.75505	9.79641e-14	1.58844e-11
ORF529254	APIOS_SC843_c0_ORF:529254_i1	-4.13703	2.75505	9.79641e-14	1.58844e-11
ORF529425	APIOS_SC843_c0_ORF:529425_i1	-4.13703	2.75505	9.79641e-14	1.58844e-11
ORF343555	APIOS_SC169_c0_ORF:343555_i1	-9.47131	1.76589	1.02804e-13	1.66149e-11
ORF343538	APIOS_SC169_c0_ORF:343538_i1	-9.47131	1.76589	1.02804e-13	1.66149e-11
ORF479651	APIOS_SC48_c2_ORF:479651_i1	8.53381	0.881805	1.22598e-13	1.97491e-11
ORF534026	APIOS_SC892_c0_ORF:534026_i1	4.43569	5.39883	1.24779e-13	1.97491e-11
ORF533997	APIOS_SC892_c0_ORF:533997_i1	4.43569	5.39883	1.24779e-13	1.97491e-11
ORF533817	APIOS_SC892_c0_ORF:533817_i1	4.43569	5.39883	1.24779e-13	1.97491e-11
ORF533761	APIOS_SC892_c0_ORF:533761_i1	4.43569	5.39883	1.24779e-13	1.97491e-11
ORF533966	APIOS_SC892_c0_ORF:533966_i1	4.43569	5.39883	1.24779e-13	1.97491e-11
ORF533848	APIOS_SC892_c0_ORF:533848_i1	4.43569	5.39883	1.24779e-13	1.97491e-11
ORF534069	APIOS_SC892_c0_ORF:534069_i1	4.43569	5.39883	1.24779e-13	1.97491e-11
ORF533728	APIOS_SC892_c0_ORF:533728_i1	4.43569	5.39883	1.24779e-13	1.97491e-11
ORF533880	APIOS_SC892_c0_ORF:533880_i1	4.43569	5.39883	1.24779e-13	1.97491e-11
ORF534098	APIOS_SC892_c0_ORF:534098_i1	4.43569	5.39883	1.24779e-13	1.97491e-11
ORF533792	APIOS_SC892_c0_ORF:533792_i1	4.43569	5.39883	1.24779e-13	1.97491e-11
ORF533910	APIOS_SC892_c0_ORF:533910_i1	4.43569	5.39883	1.24779e-13	1.97491e-11
ORF57706	APIOS_SC297_c1_ORF:57706_i1	10.2783	2.54359	1.25245e-13	1.97598e-11
ORF57732	APIOS_SC297_c1_ORF:57732_i1	10.2783	2.54359	1.25245e-13	1.97598e-11
ORF456353	APIOS_SC62_c0_ORF:456353_i1	8.55167	0.898256	1.29487e-13	2.03324e-11
ORF456892	APIOS_SC62_c0_ORF:456892_i1	8.55167	0.898256	1.29487e-13	2.03324e-11
ORF456293	APIOS_SC62_c0_ORF:456293_i1	8.55167	0.898256	1.29487e-13	2.03324e-11
ORF373864	APIOS_SC171_c0_ORF:373864_i1	-3.42777	5.51888	1.36758e-13	2.07528e-11
ORF374101	APIOS_SC171_c0_ORF:374101_i1	-3.42777	5.51888	1.36758e-13	2.07528e-11
ORF374356	APIOS_SC171_c0_ORF:374356_i1	-3.42777	5.51888	1.36758e-13	2.07528e-11
ORF374052	APIOS_SC171_c0_ORF:374052_i1	-3.42777	5.51888	1.36758e-13	2.07528e-11
ORF374125	APIOS_SC171_c0_ORF:374125_i1	-3.42777	5.51888	1.36758e-13	2.07528e-11
ORF373794	APIOS_SC171_c0_ORF:373794_i1	-3.42777	5.51888	1.36758e-13	2.07528e-11
ORF374005	APIOS_SC171_c0_ORF:374005_i1	-3.42777	5.51888	1.36758e-13	2.07528e-11
ORF373768	APIOS_SC171_c0_ORF:373768_i1	-3.42777	5.51888	1.36758e-13	2.07528e-11
ORF374195	APIOS_SC171_c0_ORF:374195_i1	-3.42777	5.51888	1.36758e-13	2.07528e-11
ORF374492	APIOS_SC171_c0_ORF:374492_i1	-3.42777	5.51888	1.36758e-13	2.07528e-11
ORF373959	APIOS_SC171_c0_ORF:373959_i1	-3.42777	5.51888	1.36758e-13	2.07528e-11
ORF374470	APIOS_SC171_c0_ORF:374470_i1	-3.42777	5.51888	1.36758e-13	2.07528e-11
ORF373818	APIOS_SC171_c0_ORF:373818_i1	-3.42777	5.51888	1.36758e-13	2.07528e-11
ORF374404	APIOS_SC171_c0_ORF:374404_i1	-3.42777	5.51888	1.36758e-13	2.07528e-11
ORF374312	APIOS_SC171_c0_ORF:374312_i1	-3.42777	5.51888	1.36758e-13	2.07528e-11
ORF373983	APIOS_SC171_c0_ORF:373983_i1	-3.42777	5.51888	1.36758e-13	2.07528e-11
ORF374264	APIOS_SC171_c0_ORF:374264_i1	-3.42777	5.51888	1.36758e-13	2.07528e-11
ORF374517	APIOS_SC171_c0_ORF:374517_i1	-3.42777	5.51888	1.36758e-13	2.07528e-11
ORF374076	APIOS_SC171_c0_ORF:374076_i1	-3.42777	5.51888	1.36758e-13	2.07528e-11
ORF373890	APIOS_SC171_c0_ORF:373890_i1	-3.42777	5.51888	1.36758e-13	2.07528e-11
ORF374608	APIOS_SC171_c0_ORF:374608_i1	-3.42777	5.51888	1.36758e-13	2.07528e-11
ORF374219	APIOS_SC171_c0_ORF:374219_i1	-3.42777	5.51888	1.36758e-13	2.07528e-11
ORF23949	APIOS_SC266_c0_ORF:23949_i1	-7.48016	-0.0540801	1.51529e-13	2.29242e-11
ORF24238	APIOS_SC266_c0_ORF:24238_i1	-7.48016	-0.0540801	1.51529e-13	2.29242e-11
ORF202941	APIOS_SC675_c0_ORF:202941_i1	-8.24264	0.614122	1.56654e-13	2.36546e-11
ORF480426	APIOS_SC76_c0_ORF:480426_i1	-5.55127	2.80013	1.5826e-13	2.36546e-11
ORF480332	APIOS_SC76_c0_ORF:480332_i1	-5.55127	2.80013	1.5826e-13	2.36546e-11
ORF480385	APIOS_SC76_c0_ORF:480385_i1	-5.55127	2.80013	1.5826e-13	2.36546e-11
ORF480405	APIOS_SC76_c0_ORF:480405_i1	-5.55127	2.80013	1.5826e-13	2.36546e-11
ORF480205	APIOS_SC76_c0_ORF:480205_i1	-5.55127	2.80013	1.5826e-13	2.36546e-11
ORF480479	APIOS_SC76_c0_ORF:480479_i1	-5.55127	2.80013	1.5826e-13	2.36546e-11
ORF480343	APIOS_SC76_c0_ORF:480343_i1	-5.55127	2.80013	1.5826e-13	2.36546e-11
ORF171062	APIOS_SC1064_c0_ORF:171062_i1	-3.95096	2.87973	1.84028e-13	2.69338e-11
ORF171074	APIOS_SC1064_c0_ORF:171074_i1	-3.95096	2.87973	1.84028e-13	2.69338e-11
ORF170961	APIOS_SC1064_c0_ORF:170961_i1	-3.95096	2.87973	1.84028e-13	2.69338e-11
ORF171007	APIOS_SC1064_c0_ORF:171007_i1	-3.95096	2.87973	1.84028e-13	2.69338e-11
ORF171041	APIOS_SC1064_c0_ORF:171041_i1	-3.95096	2.87973	1.84028e-13	2.69338e-11
ORF170995	APIOS_SC1064_c0_ORF:170995_i1	-3.95096	2.87973	1.84028e-13	2.69338e-11
ORF170984	APIOS_SC1064_c0_ORF:170984_i1	-3.95096	2.87973	1.84028e-13	2.69338e-11
ORF171018	APIOS_SC1064_c0_ORF:171018_i1	-3.95096	2.87973	1.84028e-13	2.69338e-11
ORF170973	APIOS_SC1064_c0_ORF:170973_i1	-3.95096	2.87973	1.84028e-13	2.69338e-11
ORF171051	APIOS_SC1064_c0_ORF:171051_i1	-3.95096	2.87973	1.84028e-13	2.69338e-11
ORF171029	APIOS_SC1064_c0_ORF:171029_i1	-3.95096	2.87973	1.84028e-13	2.69338e-11
ORF148465	APIOS_SC436_c0_ORF:148465_i1	-4.45183	2.50227	1.89955e-13	2.69338e-11
ORF148261	APIOS_SC436_c0_ORF:148261_i1	-4.45183	2.50227	1.89955e-13	2.69338e-11
ORF148493	APIOS_SC436_c0_ORF:148493_i1	-4.45183	2.50227	1.89955e-13	2.69338e-11
ORF148287	APIOS_SC436_c0_ORF:148287_i1	-4.45183	2.50227	1.89955e-13	2.69338e-11
ORF148520	APIOS_SC436_c0_ORF:148520_i1	-4.45183	2.50227	1.89955e-13	2.69338e-11
ORF148385	APIOS_SC436_c0_ORF:148385_i1	-4.45183	2.50227	1.89955e-13	2.69338e-11
ORF148662	APIOS_SC436_c0_ORF:148662_i1	-4.45183	2.50227	1.89955e-13	2.69338e-11
ORF148774	APIOS_SC436_c0_ORF:148774_i1	-4.45183	2.50227	1.89955e-13	2.69338e-11
ORF148802	APIOS_SC436_c0_ORF:148802_i1	-4.45183	2.50227	1.89955e-13	2.69338e-11
ORF148337	APIOS_SC436_c0_ORF:148337_i1	-4.45183	2.50227	1.89955e-13	2.69338e-11
ORF148829	APIOS_SC436_c0_ORF:148829_i1	-4.45183	2.50227	1.89955e-13	2.69338e-11
ORF148358	APIOS_SC436_c0_ORF:148358_i1	-4.45183	2.50227	1.89955e-13	2.69338e-11
ORF148856	APIOS_SC436_c0_ORF:148856_i1	-4.45183	2.50227	1.89955e-13	2.69338e-11
ORF148572	APIOS_SC436_c0_ORF:148572_i1	-4.45183	2.50227	1.89955e-13	2.69338e-11
ORF148438	APIOS_SC436_c0_ORF:148438_i1	-4.45183	2.50227	1.89955e-13	2.69338e-11
ORF148314	APIOS_SC436_c0_ORF:148314_i1	-4.45183	2.50227	1.89955e-13	2.69338e-11
ORF148546	APIOS_SC436_c0_ORF:148546_i1	-4.45183	2.50227	1.89955e-13	2.69338e-11
ORF148909	APIOS_SC436_c0_ORF:148909_i1	-4.45183	2.50227	1.89955e-13	2.69338e-11
ORF148881	APIOS_SC436_c0_ORF:148881_i1	-4.45183	2.50227	1.89955e-13	2.69338e-11
ORF148635	APIOS_SC436_c0_ORF:148635_i1	-4.45183	2.50227	1.89955e-13	2.69338e-11
ORF148714	APIOS_SC436_c0_ORF:148714_i1	-4.45183	2.50227	1.89955e-13	2.69338e-11
ORF148686	APIOS_SC436_c0_ORF:148686_i1	-4.45183	2.50227	1.89955e-13	2.69338e-11
ORF148749	APIOS_SC436_c0_ORF:148749_i1	-4.45183	2.50227	1.89955e-13	2.69338e-11
ORF148411	APIOS_SC436_c0_ORF:148411_i1	-4.45183	2.50227	1.89955e-13	2.69338e-11
ORF148608	APIOS_SC436_c0_ORF:148608_i1	-4.45183	2.50227	1.89955e-13	2.69338e-11
ORF576660	APIOS_SC531_c0_ORF:576660_i1	-5.27581	4.90292	1.93977e-13	2.74648e-11
ORF95903	APIOS_SC1138_c0_ORF:95903_i1	-2.75818	5.31049	2.06922e-13	2.86448e-11
ORF95862	APIOS_SC1138_c0_ORF:95862_i1	-2.75818	5.31049	2.06922e-13	2.86448e-11
ORF95955	APIOS_SC1138_c0_ORF:95955_i1	-2.75818	5.31049	2.06922e-13	2.86448e-11
ORF96124	APIOS_SC1138_c0_ORF:96124_i1	-2.75818	5.31049	2.06922e-13	2.86448e-11
ORF95920	APIOS_SC1138_c0_ORF:95920_i1	-2.75818	5.31049	2.06922e-13	2.86448e-11
ORF96040	APIOS_SC1138_c0_ORF:96040_i1	-2.75818	5.31049	2.06922e-13	2.86448e-11
ORF96106	APIOS_SC1138_c0_ORF:96106_i1	-2.75818	5.31049	2.06922e-13	2.86448e-11
ORF96088	APIOS_SC1138_c0_ORF:96088_i1	-2.75818	5.31049	2.06922e-13	2.86448e-11
ORF95880	APIOS_SC1138_c0_ORF:95880_i1	-2.75818	5.31049	2.06922e-13	2.86448e-11
ORF96143	APIOS_SC1138_c0_ORF:96143_i1	-2.75818	5.31049	2.06922e-13	2.86448e-11
ORF96057	APIOS_SC1138_c0_ORF:96057_i1	-2.75818	5.31049	2.06922e-13	2.86448e-11
ORF95937	APIOS_SC1138_c0_ORF:95937_i1	-2.75818	5.31049	2.06922e-13	2.86448e-11
ORF95974	APIOS_SC1138_c0_ORF:95974_i1	-2.75818	5.31049	2.06922e-13	2.86448e-11
ORF95992	APIOS_SC1138_c0_ORF:95992_i1	-2.75818	5.31049	2.06922e-13	2.86448e-11
ORF96023	APIOS_SC1138_c0_ORF:96023_i1	-2.75818	5.31049	2.06922e-13	2.86448e-11
ORF95843	APIOS_SC1138_c0_ORF:95843_i1	-2.75818	5.31049	2.06922e-13	2.86448e-11
ORF240787	APIOS_SC751_c0_ORF:240787_i1	6.11472	1.31696	2.11763e-13	2.92336e-11
ORF240841	APIOS_SC751_c0_ORF:240841_i1	6.11472	1.31696	2.11763e-13	2.92336e-11
ORF576889	APIOS_SC531_c0_ORF:576889_i1	-5.2896	4.28895	2.2018e-13	3.03534e-11
ORF270510	APIOS_SC387_c0_ORF:270510_i1	-3.35403	3.2524	2.38978e-13	3.21859e-11
ORF270449	APIOS_SC387_c0_ORF:270449_i1	-3.35403	3.2524	2.38978e-13	3.21859e-11
ORF270882	APIOS_SC387_c0_ORF:270882_i1	-3.35403	3.2524	2.38978e-13	3.21859e-11
ORF270751	APIOS_SC387_c0_ORF:270751_i1	-3.35403	3.2524	2.38978e-13	3.21859e-11
ORF270384	APIOS_SC387_c0_ORF:270384_i1	-3.35403	3.2524	2.38978e-13	3.21859e-11
ORF270109	APIOS_SC387_c0_ORF:270109_i1	-3.35403	3.2524	2.38978e-13	3.21859e-11
ORF270946	APIOS_SC387_c0_ORF:270946_i1	-3.35403	3.2524	2.38978e-13	3.21859e-11
ORF271068	APIOS_SC387_c0_ORF:271068_i1	-3.35403	3.2524	2.38978e-13	3.21859e-11
ORF270238	APIOS_SC387_c0_ORF:270238_i1	-3.35403	3.2524	2.38978e-13	3.21859e-11
ORF270318	APIOS_SC387_c0_ORF:270318_i1	-3.35403	3.2524	2.38978e-13	3.21859e-11
ORF270044	APIOS_SC387_c0_ORF:270044_i1	-3.35403	3.2524	2.38978e-13	3.21859e-11
ORF270620	APIOS_SC387_c0_ORF:270620_i1	-3.35403	3.2524	2.38978e-13	3.21859e-11
ORF270174	APIOS_SC387_c0_ORF:270174_i1	-3.35403	3.2524	2.38978e-13	3.21859e-11
ORF270686	APIOS_SC387_c0_ORF:270686_i1	-3.35403	3.2524	2.38978e-13	3.21859e-11
ORF270816	APIOS_SC387_c0_ORF:270816_i1	-3.35403	3.2524	2.38978e-13	3.21859e-11
ORF271003	APIOS_SC387_c0_ORF:271003_i1	-3.35403	3.2524	2.38978e-13	3.21859e-11
ORF270556	APIOS_SC387_c0_ORF:270556_i1	-3.35403	3.2524	2.38978e-13	3.21859e-11
ORF339312	APIOS_SC144_c0_ORF:339312_i1	-4.62918	2.41472	2.74751e-13	3.6315e-11
ORF339032	APIOS_SC144_c0_ORF:339032_i1	-4.62918	2.41472	2.74751e-13	3.6315e-11
ORF339160	APIOS_SC144_c0_ORF:339160_i1	-4.62918	2.41472	2.74751e-13	3.6315e-11
ORF338707	APIOS_SC144_c0_ORF:338707_i1	-4.62918	2.41472	2.74751e-13	3.6315e-11
ORF338835	APIOS_SC144_c0_ORF:338835_i1	-4.62918	2.41472	2.74751e-13	3.6315e-11
ORF338904	APIOS_SC144_c0_ORF:338904_i1	-4.62918	2.41472	2.74751e-13	3.6315e-11
ORF338642	APIOS_SC144_c0_ORF:338642_i1	-4.62918	2.41472	2.74751e-13	3.6315e-11
ORF339466	APIOS_SC144_c0_ORF:339466_i1	-4.62918	2.41472	2.74751e-13	3.6315e-11
ORF339403	APIOS_SC144_c0_ORF:339403_i1	-4.62918	2.41472	2.74751e-13	3.6315e-11
ORF338967	APIOS_SC144_c0_ORF:338967_i1	-4.62918	2.41472	2.74751e-13	3.6315e-11
ORF339528	APIOS_SC144_c0_ORF:339528_i1	-4.62918	2.41472	2.74751e-13	3.6315e-11
ORF339097	APIOS_SC144_c0_ORF:339097_i1	-4.62918	2.41472	2.74751e-13	3.6315e-11
ORF338770	APIOS_SC144_c0_ORF:338770_i1	-4.62918	2.41472	2.74751e-13	3.6315e-11
ORF339250	APIOS_SC144_c0_ORF:339250_i1	-4.62918	2.41472	2.74751e-13	3.6315e-11
ORF575778	APIOS_SC554_c0_ORF:575778_i1	-3.66329	1.79361	2.81974e-13	3.64458e-11
ORF575829	APIOS_SC554_c0_ORF:575829_i1	-3.66329	1.79361	2.81974e-13	3.64458e-11
ORF576103	APIOS_SC554_c0_ORF:576103_i1	-3.66329	1.79361	2.81974e-13	3.64458e-11
ORF576500	APIOS_SC554_c0_ORF:576500_i1	-3.66329	1.79361	2.81974e-13	3.64458e-11
ORF576301	APIOS_SC554_c0_ORF:576301_i1	-3.66329	1.79361	2.81974e-13	3.64458e-11
ORF576205	APIOS_SC554_c0_ORF:576205_i1	-3.66329	1.79361	2.81974e-13	3.64458e-11
ORF575728	APIOS_SC554_c0_ORF:575728_i1	-3.66329	1.79361	2.81974e-13	3.64458e-11
ORF575678	APIOS_SC554_c0_ORF:575678_i1	-3.66329	1.79361	2.81974e-13	3.64458e-11
ORF575629	APIOS_SC554_c0_ORF:575629_i1	-3.66329	1.79361	2.81974e-13	3.64458e-11
ORF576023	APIOS_SC554_c0_ORF:576023_i1	-3.66329	1.79361	2.81974e-13	3.64458e-11
ORF576372	APIOS_SC554_c0_ORF:576372_i1	-3.66329	1.79361	2.81974e-13	3.64458e-11
ORF575928	APIOS_SC554_c0_ORF:575928_i1	-3.66329	1.79361	2.81974e-13	3.64458e-11
ORF576422	APIOS_SC554_c0_ORF:576422_i1	-3.66329	1.79361	2.81974e-13	3.64458e-11
ORF576549	APIOS_SC554_c0_ORF:576549_i1	-3.66329	1.79361	2.81974e-13	3.64458e-11
ORF576599	APIOS_SC554_c0_ORF:576599_i1	-3.66329	1.79361	2.81974e-13	3.64458e-11
ORF575880	APIOS_SC554_c0_ORF:575880_i1	-3.66329	1.79361	2.81974e-13	3.64458e-11
ORF576154	APIOS_SC554_c0_ORF:576154_i1	-3.66329	1.79361	2.81974e-13	3.64458e-11
ORF523508	APIOS_SC853_c0_ORF:523508_i1	-3.44885	2.94997	3.01653e-13	3.85383e-11
ORF523583	APIOS_SC853_c0_ORF:523583_i1	-3.44885	2.94997	3.01653e-13	3.85383e-11
ORF523523	APIOS_SC853_c0_ORF:523523_i1	-3.44885	2.94997	3.01653e-13	3.85383e-11
ORF523538	APIOS_SC853_c0_ORF:523538_i1	-3.44885	2.94997	3.01653e-13	3.85383e-11
ORF523553	APIOS_SC853_c0_ORF:523553_i1	-3.44885	2.94997	3.01653e-13	3.85383e-11
ORF523568	APIOS_SC853_c0_ORF:523568_i1	-3.44885	2.94997	3.01653e-13	3.85383e-11
ORF523611	APIOS_SC853_c0_ORF:523611_i1	-3.44885	2.94997	3.01653e-13	3.85383e-11
ORF523494	APIOS_SC853_c0_ORF:523494_i1	-3.44885	2.94997	3.01653e-13	3.85383e-11
ORF523597	APIOS_SC853_c0_ORF:523597_i1	-3.44885	2.94997	3.01653e-13	3.85383e-11
ORF1291	APIOS_SC254_c0_ORF:1291_i1	-3.4793	3.06712	3.12232e-13	3.95846e-11
ORF1169	APIOS_SC254_c0_ORF:1169_i1	-3.4793	3.06712	3.12232e-13	3.95846e-11
ORF1254	APIOS_SC254_c0_ORF:1254_i1	-3.4793	3.06712	3.12232e-13	3.95846e-11
ORF1215	APIOS_SC254_c0_ORF:1215_i1	-3.4793	3.06712	3.12232e-13	3.95846e-11
ORF1144	APIOS_SC254_c0_ORF:1144_i1	-3.4793	3.06712	3.12232e-13	3.95846e-11
ORF1156	APIOS_SC254_c0_ORF:1156_i1	-3.4793	3.06712	3.12232e-13	3.95846e-11
ORF59794	APIOS_SC273_c2_ORF:59794_i1	2.95626	2.86694	3.17004e-13	4.01384e-11
ORF442594	APIOS_SC1_c1_ORF:442594_i1	-7.08013	-0.234875	3.42767e-13	4.31804e-11
ORF442792	APIOS_SC1_c1_ORF:442792_i1	-7.08013	-0.234875	3.42767e-13	4.31804e-11
ORF442691	APIOS_SC1_c1_ORF:442691_i1	-7.08013	-0.234875	3.42767e-13	4.31804e-11
ORF443191	APIOS_SC1_c1_ORF:443191_i1	-7.08013	-0.234875	3.42767e-13	4.31804e-11
ORF287477	APIOS_SC323_c0_ORF:287477_i1	8.74577	1.07681	4.20622e-13	5.2721e-11
ORF287405	APIOS_SC323_c0_ORF:287405_i1	8.74577	1.07681	4.20622e-13	5.2721e-11
ORF287441	APIOS_SC323_c0_ORF:287441_i1	8.74577	1.07681	4.20622e-13	5.2721e-11
ORF287540	APIOS_SC323_c0_ORF:287540_i1	8.74577	1.07681	4.20622e-13	5.2721e-11
ORF86338	APIOS_SC936_c0_ORF:86338_i1	-2.94749	1.98907	5.54539e-13	6.94187e-11
ORF287728	APIOS_SC312_c0_ORF:287728_i1	-3.20449	4.3297	5.73246e-13	7.10446e-11
ORF287737	APIOS_SC312_c0_ORF:287737_i1	-3.20449	4.3297	5.73246e-13	7.10446e-11
ORF287698	APIOS_SC312_c0_ORF:287698_i1	-3.20449	4.3297	5.73246e-13	7.10446e-11
ORF287751	APIOS_SC312_c0_ORF:287751_i1	-3.20449	4.3297	5.73246e-13	7.10446e-11
ORF287769	APIOS_SC312_c0_ORF:287769_i1	-3.20449	4.3297	5.73246e-13	7.10446e-11
ORF287674	APIOS_SC312_c0_ORF:287674_i1	-3.20449	4.3297	5.73246e-13	7.10446e-11
ORF287685	APIOS_SC312_c0_ORF:287685_i1	-3.20449	4.3297	5.73246e-13	7.10446e-11
ORF287666	APIOS_SC312_c0_ORF:287666_i1	-3.20449	4.3297	5.73246e-13	7.10446e-11
ORF320103	APIOS_SC111_c0_ORF:320103_i1	9.20258	1.50726	6.0933e-13	7.54226e-11
ORF81741	APIOS_SC965_c0_ORF:81741_i1	7.63567	0.0894181	6.1354e-13	7.5755e-11
ORF81766	APIOS_SC965_c0_ORF:81766_i1	7.63567	0.0894181	6.1354e-13	7.5755e-11
ORF25481	APIOS_SC220_c1_ORF:25481_i1	-3.17263	3.13502	6.80016e-13	8.37549e-11
ORF24921	APIOS_SC220_c1_ORF:24921_i1	-3.17263	3.13502	6.80016e-13	8.37549e-11
ORF27221	APIOS_SC202_c0_ORF:27221_i1	-3.96581	8.86224	7.283e-13	8.93696e-11
ORF27005	APIOS_SC202_c0_ORF:27005_i1	-3.96581	8.86224	7.283e-13	8.93696e-11
ORF27025	APIOS_SC202_c0_ORF:27025_i1	-3.96581	8.86224	7.283e-13	8.93696e-11
ORF283	APIOS_SC254_c2_ORF:283_i1	3.74048	6.94755	7.43116e-13	9.07396e-11
ORF595	APIOS_SC254_c2_ORF:595_i1	3.74048	6.94755	7.43116e-13	9.07396e-11
ORF265	APIOS_SC254_c2_ORF:265_i1	3.74048	6.94755	7.43116e-13	9.07396e-11
ORF366	APIOS_SC254_c2_ORF:366_i1	3.74048	6.94755	7.43116e-13	9.07396e-11
ORF347793	APIOS_SC135_c0_ORF:347793_i1	-4.45489	0.219292	8.67401e-13	1.04377e-10
ORF347185	APIOS_SC135_c0_ORF:347185_i1	-4.45489	0.219292	8.67401e-13	1.04377e-10
ORF347608	APIOS_SC135_c0_ORF:347608_i1	-4.45489	0.219292	8.67401e-13	1.04377e-10
ORF347229	APIOS_SC135_c0_ORF:347229_i1	-4.45489	0.219292	8.67401e-13	1.04377e-10
ORF347000	APIOS_SC135_c0_ORF:347000_i1	-4.45489	0.219292	8.67401e-13	1.04377e-10
ORF348024	APIOS_SC135_c0_ORF:348024_i1	-4.45489	0.219292	8.67401e-13	1.04377e-10
ORF347310	APIOS_SC135_c0_ORF:347310_i1	-4.45489	0.219292	8.67401e-13	1.04377e-10
ORF347517	APIOS_SC135_c0_ORF:347517_i1	-4.45489	0.219292	8.67401e-13	1.04377e-10
ORF347652	APIOS_SC135_c0_ORF:347652_i1	-4.45489	0.219292	8.67401e-13	1.04377e-10
ORF347103	APIOS_SC135_c0_ORF:347103_i1	-4.45489	0.219292	8.67401e-13	1.04377e-10
ORF347354	APIOS_SC135_c0_ORF:347354_i1	-4.45489	0.219292	8.67401e-13	1.04377e-10
ORF347944	APIOS_SC135_c0_ORF:347944_i1	-4.45489	0.219292	8.67401e-13	1.04377e-10
ORF261177	APIOS_SC390_c0_ORF:261177_i1	-5.54005	5.12282	1.02338e-12	1.22553e-10
ORF261078	APIOS_SC390_c0_ORF:261078_i1	-5.54005	5.12282	1.02338e-12	1.22553e-10
ORF261231	APIOS_SC390_c0_ORF:261231_i1	-5.54005	5.12282	1.02338e-12	1.22553e-10
ORF261056	APIOS_SC390_c0_ORF:261056_i1	-5.54005	5.12282	1.02338e-12	1.22553e-10
ORF58596	APIOS_SC236_c1_ORF:58596_i1	-7.20999	-0.279584	1.06041e-12	1.26834e-10
ORF36085	APIOS_SC247_c0_ORF:36085_i1	-2.99151	7.90475	1.1347e-12	1.35557e-10
ORF577245	APIOS_SC531_c0_ORF:577245_i1	-6.20551	1.90599	1.32499e-12	1.55671e-10
ORF576709	APIOS_SC531_c0_ORF:576709_i1	-6.20551	1.90599	1.32499e-12	1.55671e-10
ORF577103	APIOS_SC531_c0_ORF:577103_i1	-6.20551	1.90599	1.32499e-12	1.55671e-10
ORF577154	APIOS_SC531_c0_ORF:577154_i1	-6.20551	1.90599	1.32499e-12	1.55671e-10
ORF576930	APIOS_SC531_c0_ORF:576930_i1	-6.20551	1.90599	1.32499e-12	1.55671e-10
ORF576841	APIOS_SC531_c0_ORF:576841_i1	-6.20551	1.90599	1.32499e-12	1.55671e-10
ORF577084	APIOS_SC531_c0_ORF:577084_i1	-6.20551	1.90599	1.32499e-12	1.55671e-10
ORF577177	APIOS_SC531_c0_ORF:577177_i1	-6.20551	1.90599	1.32499e-12	1.55671e-10
ORF577046	APIOS_SC531_c0_ORF:577046_i1	-6.20551	1.90599	1.32499e-12	1.55671e-10
ORF577305	APIOS_SC531_c0_ORF:577305_i1	-6.20551	1.90599	1.32499e-12	1.55671e-10
ORF576959	APIOS_SC531_c0_ORF:576959_i1	-6.20551	1.90599	1.32499e-12	1.55671e-10
ORF576803	APIOS_SC531_c0_ORF:576803_i1	-6.20551	1.90599	1.32499e-12	1.55671e-10
ORF576668	APIOS_SC531_c0_ORF:576668_i1	-6.20551	1.90599	1.32499e-12	1.55671e-10
ORF577006	APIOS_SC531_c0_ORF:577006_i1	-6.20551	1.90599	1.32499e-12	1.55671e-10
ORF566218	APIOS_SC572_c0_ORF:566218_i1	-3.28198	3.86825	1.42162e-12	1.63167e-10
ORF566175	APIOS_SC572_c0_ORF:566175_i1	-3.28198	3.86825	1.42162e-12	1.63167e-10
ORF566468	APIOS_SC572_c0_ORF:566468_i1	-3.28198	3.86825	1.42162e-12	1.63167e-10
ORF566721	APIOS_SC572_c0_ORF:566721_i1	-3.28198	3.86825	1.42162e-12	1.63167e-10
ORF566395	APIOS_SC572_c0_ORF:566395_i1	-3.28198	3.86825	1.42162e-12	1.63167e-10
ORF566964	APIOS_SC572_c0_ORF:566964_i1	-3.28198	3.86825	1.42162e-12	1.63167e-10
ORF566645	APIOS_SC572_c0_ORF:566645_i1	-3.28198	3.86825	1.42162e-12	1.63167e-10
ORF567026	APIOS_SC572_c0_ORF:567026_i1	-3.28198	3.86825	1.42162e-12	1.63167e-10
ORF567062	APIOS_SC572_c0_ORF:567062_i1	-3.28198	3.86825	1.42162e-12	1.63167e-10
ORF566683	APIOS_SC572_c0_ORF:566683_i1	-3.28198	3.86825	1.42162e-12	1.63167e-10
ORF566558	APIOS_SC572_c0_ORF:566558_i1	-3.28198	3.86825	1.42162e-12	1.63167e-10
ORF566777	APIOS_SC572_c0_ORF:566777_i1	-3.28198	3.86825	1.42162e-12	1.63167e-10
ORF566850	APIOS_SC572_c0_ORF:566850_i1	-3.28198	3.86825	1.42162e-12	1.63167e-10
ORF566431	APIOS_SC572_c0_ORF:566431_i1	-3.28198	3.86825	1.42162e-12	1.63167e-10
ORF566358	APIOS_SC572_c0_ORF:566358_i1	-3.28198	3.86825	1.42162e-12	1.63167e-10
ORF566813	APIOS_SC572_c0_ORF:566813_i1	-3.28198	3.86825	1.42162e-12	1.63167e-10
ORF566318	APIOS_SC572_c0_ORF:566318_i1	-3.28198	3.86825	1.42162e-12	1.63167e-10
ORF566256	APIOS_SC572_c0_ORF:566256_i1	-3.28198	3.86825	1.42162e-12	1.63167e-10
ORF566903	APIOS_SC572_c0_ORF:566903_i1	-3.28198	3.86825	1.42162e-12	1.63167e-10
ORF566596	APIOS_SC572_c0_ORF:566596_i1	-3.28198	3.86825	1.42162e-12	1.63167e-10
ORF237037	APIOS_SC766_c0_ORF:237037_i1	-2.85023	6.56551	1.43613e-12	1.64452e-10
ORF237071	APIOS_SC766_c0_ORF:237071_i1	-2.85023	6.56551	1.43613e-12	1.64452e-10
ORF253023	APIOS_SC1324_c0_ORF:253023_i1	-3.62844	3.11213	1.53462e-12	1.75527e-10
ORF507810	APIOS_SC79_c0_ORF:507810_i1	3.4089	3.01381	1.55326e-12	1.77252e-10
ORF507724	APIOS_SC79_c0_ORF:507724_i1	3.4089	3.01381	1.55326e-12	1.77252e-10
ORF312905	APIOS_SC162_c0_ORF:312905_i1	-3.93526	1.71573	1.57374e-12	1.77954e-10
ORF312975	APIOS_SC162_c0_ORF:312975_i1	-3.93526	1.71573	1.57374e-12	1.77954e-10
ORF312935	APIOS_SC162_c0_ORF:312935_i1	-3.93526	1.71573	1.57374e-12	1.77954e-10
ORF312966	APIOS_SC162_c0_ORF:312966_i1	-3.93526	1.71573	1.57374e-12	1.77954e-10
ORF312925	APIOS_SC162_c0_ORF:312925_i1	-3.93526	1.71573	1.57374e-12	1.77954e-10
ORF312948	APIOS_SC162_c0_ORF:312948_i1	-3.93526	1.71573	1.57374e-12	1.77954e-10
ORF312916	APIOS_SC162_c0_ORF:312916_i1	-3.93526	1.71573	1.57374e-12	1.77954e-10
ORF312957	APIOS_SC162_c0_ORF:312957_i1	-3.93526	1.71573	1.57374e-12	1.77954e-10
ORF362623	APIOS_SC174_c0_ORF:362623_i1	8.37593	0.743768	2.37533e-12	2.67379e-10
ORF362652	APIOS_SC174_c0_ORF:362652_i1	8.37593	0.743768	2.37533e-12	2.67379e-10
ORF362929	APIOS_SC174_c0_ORF:362929_i1	8.37593	0.743768	2.37533e-12	2.67379e-10
ORF363349	APIOS_SC174_c0_ORF:363349_i1	8.37593	0.743768	2.37533e-12	2.67379e-10
ORF531646	APIOS_SC826_c0_ORF:531646_i1	3.0733	1.91223	2.56835e-12	2.88454e-10
ORF531717	APIOS_SC826_c0_ORF:531717_i1	3.0733	1.91223	2.56835e-12	2.88454e-10
ORF178941	APIOS_SC1045_c0_ORF:178941_i1	-4.56349	1.75711	2.57967e-12	2.89066e-10
ORF179009	APIOS_SC1045_c0_ORF:179009_i1	-4.56349	1.75711	2.57967e-12	2.89066e-10
ORF505111	APIOS_SC24_c2_ORF:505111_i1	-4.09927	1.93884	2.58253e-12	2.89066e-10
ORF339469	APIOS_SC144_c0_ORF:339469_i1	-8.70374	1.76709	2.86296e-12	3.13742e-10
ORF339162	APIOS_SC144_c0_ORF:339162_i1	-8.70374	1.76709	2.86296e-12	3.13742e-10
ORF338969	APIOS_SC144_c0_ORF:338969_i1	-8.70374	1.76709	2.86296e-12	3.13742e-10
ORF338907	APIOS_SC144_c0_ORF:338907_i1	-8.70374	1.76709	2.86296e-12	3.13742e-10
ORF338710	APIOS_SC144_c0_ORF:338710_i1	-8.70374	1.76709	2.86296e-12	3.13742e-10
ORF339034	APIOS_SC144_c0_ORF:339034_i1	-8.70374	1.76709	2.86296e-12	3.13742e-10
ORF338837	APIOS_SC144_c0_ORF:338837_i1	-8.70374	1.76709	2.86296e-12	3.13742e-10
ORF338615	APIOS_SC144_c0_ORF:338615_i1	-8.70374	1.76709	2.86296e-12	3.13742e-10
ORF339406	APIOS_SC144_c0_ORF:339406_i1	-8.70374	1.76709	2.86296e-12	3.13742e-10
ORF338442	APIOS_SC144_c0_ORF:338442_i1	-8.70374	1.76709	2.86296e-12	3.13742e-10
ORF339100	APIOS_SC144_c0_ORF:339100_i1	-8.70374	1.76709	2.86296e-12	3.13742e-10
ORF339531	APIOS_SC144_c0_ORF:339531_i1	-8.70374	1.76709	2.86296e-12	3.13742e-10
ORF338382	APIOS_SC144_c0_ORF:338382_i1	-8.70374	1.76709	2.86296e-12	3.13742e-10
ORF339252	APIOS_SC144_c0_ORF:339252_i1	-8.70374	1.76709	2.86296e-12	3.13742e-10
ORF338772	APIOS_SC144_c0_ORF:338772_i1	-8.70374	1.76709	2.86296e-12	3.13742e-10
ORF338502	APIOS_SC144_c0_ORF:338502_i1	-8.70374	1.76709	2.86296e-12	3.13742e-10
ORF338644	APIOS_SC144_c0_ORF:338644_i1	-8.70374	1.76709	2.86296e-12	3.13742e-10
ORF338566	APIOS_SC144_c0_ORF:338566_i1	-8.70374	1.76709	2.86296e-12	3.13742e-10
ORF339315	APIOS_SC144_c0_ORF:339315_i1	-8.70374	1.76709	2.86296e-12	3.13742e-10
ORF236218	APIOS_SC775_c0_ORF:236218_i1	7.13864	-0.326784	2.88195e-12	3.15475e-10
ORF495544	APIOS_SC7_c0_ORF:495544_i1	7.79007	0.215317	3.44107e-12	3.75028e-10
ORF495535	APIOS_SC7_c0_ORF:495535_i1	7.79007	0.215317	3.44107e-12	3.75028e-10
ORF495561	APIOS_SC7_c0_ORF:495561_i1	7.79007	0.215317	3.44107e-12	3.75028e-10
ORF495580	APIOS_SC7_c0_ORF:495580_i1	7.79007	0.215317	3.44107e-12	3.75028e-10
ORF256298	APIOS_SC1912_c0_ORF:256298_i1	-3.86872	2.23175	3.8365e-12	4.17666e-10
ORF478974	APIOS_SC48_c3_ORF:478974_i1	-3.43263	5.70327	3.87179e-12	4.19669e-10
ORF478919	APIOS_SC48_c3_ORF:478919_i1	-3.43263	5.70327	3.87179e-12	4.19669e-10
ORF479028	APIOS_SC48_c3_ORF:479028_i1	-3.43263	5.70327	3.87179e-12	4.19669e-10
ORF478961	APIOS_SC48_c3_ORF:478961_i1	-3.43263	5.70327	3.87179e-12	4.19669e-10
ORF390742	APIOS_SC194_c0_ORF:390742_i1	-5.48164	4.5352	4.29577e-12	4.64611e-10
ORF390531	APIOS_SC194_c0_ORF:390531_i1	-5.48164	4.5352	4.29577e-12	4.64611e-10
ORF365789	APIOS_SC136_c0_ORF:365789_i1	-2.67554	2.09683	4.6131e-12	4.82651e-10
ORF365526	APIOS_SC136_c0_ORF:365526_i1	-2.67554	2.09683	4.6131e-12	4.82651e-10
ORF365616	APIOS_SC136_c0_ORF:365616_i1	-2.67554	2.09683	4.6131e-12	4.82651e-10
ORF364652	APIOS_SC136_c0_ORF:364652_i1	-2.67554	2.09683	4.6131e-12	4.82651e-10
ORF365343	APIOS_SC136_c0_ORF:365343_i1	-2.67554	2.09683	4.6131e-12	4.82651e-10
ORF364954	APIOS_SC136_c0_ORF:364954_i1	-2.67554	2.09683	4.6131e-12	4.82651e-10
ORF364998	APIOS_SC136_c0_ORF:364998_i1	-2.67554	2.09683	4.6131e-12	4.82651e-10
ORF365255	APIOS_SC136_c0_ORF:365255_i1	-2.67554	2.09683	4.6131e-12	4.82651e-10
ORF365834	APIOS_SC136_c0_ORF:365834_i1	-2.67554	2.09683	4.6131e-12	4.82651e-10
ORF365915	APIOS_SC136_c0_ORF:365915_i1	-2.67554	2.09683	4.6131e-12	4.82651e-10
ORF365698	APIOS_SC136_c0_ORF:365698_i1	-2.67554	2.09683	4.6131e-12	4.82651e-10
ORF365478	APIOS_SC136_c0_ORF:365478_i1	-2.67554	2.09683	4.6131e-12	4.82651e-10
ORF365165	APIOS_SC136_c0_ORF:365165_i1	-2.67554	2.09683	4.6131e-12	4.82651e-10
ORF365390	APIOS_SC136_c0_ORF:365390_i1	-2.67554	2.09683	4.6131e-12	4.82651e-10
ORF364910	APIOS_SC136_c0_ORF:364910_i1	-2.67554	2.09683	4.6131e-12	4.82651e-10
ORF365042	APIOS_SC136_c0_ORF:365042_i1	-2.67554	2.09683	4.6131e-12	4.82651e-10
ORF365130	APIOS_SC136_c0_ORF:365130_i1	-2.67554	2.09683	4.6131e-12	4.82651e-10
ORF364696	APIOS_SC136_c0_ORF:364696_i1	-2.67554	2.09683	4.6131e-12	4.82651e-10
ORF365570	APIOS_SC136_c0_ORF:365570_i1	-2.67554	2.09683	4.6131e-12	4.82651e-10
ORF365301	APIOS_SC136_c0_ORF:365301_i1	-2.67554	2.09683	4.6131e-12	4.82651e-10
ORF365088	APIOS_SC136_c0_ORF:365088_i1	-2.67554	2.09683	4.6131e-12	4.82651e-10
ORF364736	APIOS_SC136_c0_ORF:364736_i1	-2.67554	2.09683	4.6131e-12	4.82651e-10
ORF364773	APIOS_SC136_c0_ORF:364773_i1	-2.67554	2.09683	4.6131e-12	4.82651e-10
ORF364817	APIOS_SC136_c0_ORF:364817_i1	-2.67554	2.09683	4.6131e-12	4.82651e-10
ORF365958	APIOS_SC136_c0_ORF:365958_i1	-2.67554	2.09683	4.6131e-12	4.82651e-10
ORF365432	APIOS_SC136_c0_ORF:365432_i1	-2.67554	2.09683	4.6131e-12	4.82651e-10
ORF365744	APIOS_SC136_c0_ORF:365744_i1	-2.67554	2.09683	4.6131e-12	4.82651e-10
ORF365871	APIOS_SC136_c0_ORF:365871_i1	-2.67554	2.09683	4.6131e-12	4.82651e-10
ORF365207	APIOS_SC136_c0_ORF:365207_i1	-2.67554	2.09683	4.6131e-12	4.82651e-10
ORF364863	APIOS_SC136_c0_ORF:364863_i1	-2.67554	2.09683	4.6131e-12	4.82651e-10
ORF365652	APIOS_SC136_c0_ORF:365652_i1	-2.67554	2.09683	4.6131e-12	4.82651e-10
ORF173758	APIOS_SC1025_c0_ORF:173758_i1	-2.95201	6.71633	4.7782e-12	4.97598e-10
ORF275198	APIOS_SC389_c0_ORF:275198_i1	-3.62671	5.2889	4.791e-12	4.97598e-10
ORF275134	APIOS_SC389_c0_ORF:275134_i1	-3.62671	5.2889	4.791e-12	4.97598e-10
ORF275068	APIOS_SC389_c0_ORF:275068_i1	-3.62671	5.2889	4.791e-12	4.97598e-10
ORF275112	APIOS_SC389_c0_ORF:275112_i1	-3.62671	5.2889	4.791e-12	4.97598e-10
ORF275155	APIOS_SC389_c0_ORF:275155_i1	-3.62671	5.2889	4.791e-12	4.97598e-10
ORF275176	APIOS_SC389_c0_ORF:275176_i1	-3.62671	5.2889	4.791e-12	4.97598e-10
ORF221517	APIOS_SC763_c1_ORF:221517_i1	2.67459	3.83053	4.94887e-12	5.12389e-10
ORF221484	APIOS_SC763_c1_ORF:221484_i1	2.67459	3.83053	4.94887e-12	5.12389e-10
ORF221549	APIOS_SC763_c1_ORF:221549_i1	2.67459	3.83053	4.94887e-12	5.12389e-10
ORF532763	APIOS_SC858_c0_ORF:532763_i1	8.14219	0.537363	5.06658e-12	5.24029e-10
ORF569554	APIOS_SC571_c1_ORF:569554_i1	-3.86618	1.09691	5.14647e-12	5.30087e-10
ORF569733	APIOS_SC571_c1_ORF:569733_i1	-3.86618	1.09691	5.14647e-12	5.30087e-10
ORF569785	APIOS_SC571_c1_ORF:569785_i1	-3.86618	1.09691	5.14647e-12	5.30087e-10
ORF569676	APIOS_SC571_c1_ORF:569676_i1	-3.86618	1.09691	5.14647e-12	5.30087e-10
ORF560922	APIOS_SC512_c0_ORF:560922_i1	-3.29786	5.22221	5.53807e-12	5.63415e-10
ORF561243	APIOS_SC512_c0_ORF:561243_i1	-3.29786	5.22221	5.53807e-12	5.63415e-10
ORF561222	APIOS_SC512_c0_ORF:561222_i1	-3.29786	5.22221	5.53807e-12	5.63415e-10
ORF561042	APIOS_SC512_c0_ORF:561042_i1	-3.29786	5.22221	5.53807e-12	5.63415e-10
ORF561164	APIOS_SC512_c0_ORF:561164_i1	-3.29786	5.22221	5.53807e-12	5.63415e-10
ORF560983	APIOS_SC512_c0_ORF:560983_i1	-3.29786	5.22221	5.53807e-12	5.63415e-10
ORF561133	APIOS_SC512_c0_ORF:561133_i1	-3.29786	5.22221	5.53807e-12	5.63415e-10
ORF561073	APIOS_SC512_c0_ORF:561073_i1	-3.29786	5.22221	5.53807e-12	5.63415e-10
ORF561012	APIOS_SC512_c0_ORF:561012_i1	-3.29786	5.22221	5.53807e-12	5.63415e-10
ORF560952	APIOS_SC512_c0_ORF:560952_i1	-3.29786	5.22221	5.53807e-12	5.63415e-10
ORF561194	APIOS_SC512_c0_ORF:561194_i1	-3.29786	5.22221	5.53807e-12	5.63415e-10
ORF561104	APIOS_SC512_c0_ORF:561104_i1	-3.29786	5.22221	5.53807e-12	5.63415e-10
ORF410624	APIOS_SC27_c0_ORF:410624_i1	8.49185	0.861873	5.67578e-12	5.76834e-10
ORF287760	APIOS_SC312_c0_ORF:287760_i1	-5.7442	2.11038	7.78573e-12	7.89656e-10
ORF287780	APIOS_SC312_c0_ORF:287780_i1	-5.7442	2.11038	7.78573e-12	7.89656e-10
ORF59095	APIOS_SC240_c0_ORF:59095_i1	-4.69917	0.599054	8.36932e-12	8.47117e-10
ORF59145	APIOS_SC240_c0_ORF:59145_i1	-4.69917	0.599054	8.36932e-12	8.47117e-10
ORF92147	APIOS_SC1142_c0_ORF:92147_i1	-4.11042	1.54072	8.53931e-12	8.59944e-10
ORF91897	APIOS_SC1142_c0_ORF:91897_i1	-4.11042	1.54072	8.53931e-12	8.59944e-10
ORF92186	APIOS_SC1142_c0_ORF:92186_i1	-4.11042	1.54072	8.53931e-12	8.59944e-10
ORF92008	APIOS_SC1142_c0_ORF:92008_i1	-4.11042	1.54072	8.53931e-12	8.59944e-10
ORF92047	APIOS_SC1142_c0_ORF:92047_i1	-4.11042	1.54072	8.53931e-12	8.59944e-10
ORF89496	APIOS_SC950_c0_ORF:89496_i1	7.55976	0.024166	9.82031e-12	9.87946e-10
ORF245718	APIOS_SC718_c1_ORF:245718_i1	-6.07319	1.38688	1.09736e-11	1.09952e-09
ORF245134	APIOS_SC718_c1_ORF:245134_i1	-6.07319	1.38688	1.09736e-11	1.09952e-09
ORF245404	APIOS_SC718_c1_ORF:245404_i1	-6.07319	1.38688	1.09736e-11	1.09952e-09
ORF245418	APIOS_SC718_c1_ORF:245418_i1	-6.07319	1.38688	1.09736e-11	1.09952e-09
ORF314909	APIOS_SC147_c1_ORF:314909_i1	8.60574	1.40456	1.36962e-11	1.36817e-09
ORF314895	APIOS_SC147_c1_ORF:314895_i1	8.60574	1.40456	1.36962e-11	1.36817e-09
ORF314830	APIOS_SC147_c1_ORF:314830_i1	8.60574	1.40456	1.36962e-11	1.36817e-09
ORF97619	APIOS_SC1109_c0_ORF:97619_i1	3.75739	2.27274	1.37413e-11	1.3713e-09
ORF70684	APIOS_SC1251_c0_ORF:70684_i1	8.01762	0.427491	1.56763e-11	1.56127e-09
ORF70771	APIOS_SC1251_c0_ORF:70771_i1	8.01762	0.427491	1.56763e-11	1.56127e-09
ORF36118	APIOS_SC247_c0_ORF:36118_i1	-3.23761	5.44878	1.64723e-11	1.62266e-09
ORF35972	APIOS_SC247_c0_ORF:35972_i1	-3.23761	5.44878	1.64723e-11	1.62266e-09
ORF35946	APIOS_SC247_c0_ORF:35946_i1	-3.23761	5.44878	1.64723e-11	1.62266e-09
ORF36148	APIOS_SC247_c0_ORF:36148_i1	-3.23761	5.44878	1.64723e-11	1.62266e-09
ORF35996	APIOS_SC247_c0_ORF:35996_i1	-3.23761	5.44878	1.64723e-11	1.62266e-09
ORF36092	APIOS_SC247_c0_ORF:36092_i1	-3.23761	5.44878	1.64723e-11	1.62266e-09
ORF35916	APIOS_SC247_c0_ORF:35916_i1	-3.23761	5.44878	1.64723e-11	1.62266e-09
ORF36058	APIOS_SC247_c0_ORF:36058_i1	-3.23761	5.44878	1.64723e-11	1.62266e-09
ORF36178	APIOS_SC247_c0_ORF:36178_i1	-3.23761	5.44878	1.64723e-11	1.62266e-09
ORF36025	APIOS_SC247_c0_ORF:36025_i1	-3.23761	5.44878	1.64723e-11	1.62266e-09
ORF35857	APIOS_SC247_c0_ORF:35857_i1	-3.23761	5.44878	1.64723e-11	1.62266e-09
ORF568193	APIOS_SC511_c0_ORF:568193_i1	4.0547	0.235911	1.70744e-11	1.67533e-09
ORF567825	APIOS_SC511_c0_ORF:567825_i1	4.0547	0.235911	1.70744e-11	1.67533e-09
ORF567445	APIOS_SC511_c0_ORF:567445_i1	4.0547	0.235911	1.70744e-11	1.67533e-09
ORF567613	APIOS_SC511_c0_ORF:567613_i1	4.0547	0.235911	1.70744e-11	1.67533e-09
ORF334159	APIOS_SC142_c0_ORF:334159_i1	10.7448	3.01017	1.83264e-11	1.79641e-09
ORF87900	APIOS_SC977_c0_ORF:87900_i1	-3.60619	3.65799	1.85044e-11	1.81028e-09
ORF87908	APIOS_SC977_c0_ORF:87908_i1	-3.60619	3.65799	1.85044e-11	1.81028e-09
ORF67900	APIOS_SC1206_c0_ORF:67900_i1	-5.09366	5.16744	1.93667e-11	1.86346e-09
ORF67500	APIOS_SC1206_c0_ORF:67500_i1	-5.09366	5.16744	1.93667e-11	1.86346e-09
ORF67755	APIOS_SC1206_c0_ORF:67755_i1	-5.09366	5.16744	1.93667e-11	1.86346e-09
ORF67791	APIOS_SC1206_c0_ORF:67791_i1	-5.09366	5.16744	1.93667e-11	1.86346e-09
ORF67464	APIOS_SC1206_c0_ORF:67464_i1	-5.09366	5.16744	1.93667e-11	1.86346e-09
ORF67427	APIOS_SC1206_c0_ORF:67427_i1	-5.09366	5.16744	1.93667e-11	1.86346e-09
ORF67828	APIOS_SC1206_c0_ORF:67828_i1	-5.09366	5.16744	1.93667e-11	1.86346e-09
ORF67609	APIOS_SC1206_c0_ORF:67609_i1	-5.09366	5.16744	1.93667e-11	1.86346e-09
ORF67572	APIOS_SC1206_c0_ORF:67572_i1	-5.09366	5.16744	1.93667e-11	1.86346e-09
ORF67719	APIOS_SC1206_c0_ORF:67719_i1	-5.09366	5.16744	1.93667e-11	1.86346e-09
ORF67354	APIOS_SC1206_c0_ORF:67354_i1	-5.09366	5.16744	1.93667e-11	1.86346e-09
ORF67682	APIOS_SC1206_c0_ORF:67682_i1	-5.09366	5.16744	1.93667e-11	1.86346e-09
ORF67865	APIOS_SC1206_c0_ORF:67865_i1	-5.09366	5.16744	1.93667e-11	1.86346e-09
ORF67536	APIOS_SC1206_c0_ORF:67536_i1	-5.09366	5.16744	1.93667e-11	1.86346e-09
ORF67647	APIOS_SC1206_c0_ORF:67647_i1	-5.09366	5.16744	1.93667e-11	1.86346e-09
ORF67317	APIOS_SC1206_c0_ORF:67317_i1	-5.09366	5.16744	1.93667e-11	1.86346e-09
ORF67390	APIOS_SC1206_c0_ORF:67390_i1	-5.09366	5.16744	1.93667e-11	1.86346e-09
ORF569190	APIOS_SC534_c0_ORF:569190_i1	-3.4133	2.05923	2.08516e-11	1.98519e-09
ORF568573	APIOS_SC534_c0_ORF:568573_i1	-3.4133	2.05923	2.08516e-11	1.98519e-09
ORF568636	APIOS_SC534_c0_ORF:568636_i1	-3.4133	2.05923	2.08516e-11	1.98519e-09
ORF569078	APIOS_SC534_c0_ORF:569078_i1	-3.4133	2.05923	2.08516e-11	1.98519e-09
ORF568992	APIOS_SC534_c0_ORF:568992_i1	-3.4133	2.05923	2.08516e-11	1.98519e-09
ORF568700	APIOS_SC534_c0_ORF:568700_i1	-3.4133	2.05923	2.08516e-11	1.98519e-09
ORF568944	APIOS_SC534_c0_ORF:568944_i1	-3.4133	2.05923	2.08516e-11	1.98519e-09
ORF568527	APIOS_SC534_c0_ORF:568527_i1	-3.4133	2.05923	2.08516e-11	1.98519e-09
ORF568746	APIOS_SC534_c0_ORF:568746_i1	-3.4133	2.05923	2.08516e-11	1.98519e-09
ORF569125	APIOS_SC534_c0_ORF:569125_i1	-3.4133	2.05923	2.08516e-11	1.98519e-09
ORF568857	APIOS_SC534_c0_ORF:568857_i1	-3.4133	2.05923	2.08516e-11	1.98519e-09
ORF173635	APIOS_SC1025_c0_ORF:173635_i1	7.2946	-0.202389	2.35151e-11	2.23663e-09
ORF572581	APIOS_SC508_c0_ORF:572581_i1	5.47818	0.324599	2.40444e-11	2.27609e-09
ORF573120	APIOS_SC508_c0_ORF:573120_i1	5.47818	0.324599	2.40444e-11	2.27609e-09
ORF572995	APIOS_SC508_c0_ORF:572995_i1	5.47818	0.324599	2.40444e-11	2.27609e-09
ORF573073	APIOS_SC508_c0_ORF:573073_i1	5.47818	0.324599	2.40444e-11	2.27609e-09
ORF572699	APIOS_SC508_c0_ORF:572699_i1	5.47818	0.324599	2.40444e-11	2.27609e-09
ORF197637	APIOS_SC603_c0_ORF:197637_i1	3.09687	4.39636	3.00457e-11	2.83608e-09
ORF197778	APIOS_SC603_c0_ORF:197778_i1	3.09687	4.39636	3.00457e-11	2.83608e-09
ORF197871	APIOS_SC603_c0_ORF:197871_i1	3.09687	4.39636	3.00457e-11	2.83608e-09
ORF398748	APIOS_SC92_c0_ORF:398748_i1	10.2451	2.50921	4.27478e-11	4.03123e-09
ORF286413	APIOS_SC361_c0_ORF:286413_i1	-2.78648	1.88437	4.41997e-11	4.0678e-09
ORF286238	APIOS_SC361_c0_ORF:286238_i1	-2.78648	1.88437	4.41997e-11	4.0678e-09
ORF286687	APIOS_SC361_c0_ORF:286687_i1	-2.78648	1.88437	4.41997e-11	4.0678e-09
ORF286476	APIOS_SC361_c0_ORF:286476_i1	-2.78648	1.88437	4.41997e-11	4.0678e-09
ORF286283	APIOS_SC361_c0_ORF:286283_i1	-2.78648	1.88437	4.41997e-11	4.0678e-09
ORF286995	APIOS_SC361_c0_ORF:286995_i1	-2.78648	1.88437	4.41997e-11	4.0678e-09
ORF286973	APIOS_SC361_c0_ORF:286973_i1	-2.78648	1.88437	4.41997e-11	4.0678e-09
ORF286707	APIOS_SC361_c0_ORF:286707_i1	-2.78648	1.88437	4.41997e-11	4.0678e-09
ORF287018	APIOS_SC361_c0_ORF:287018_i1	-2.78648	1.88437	4.41997e-11	4.0678e-09
ORF287039	APIOS_SC361_c0_ORF:287039_i1	-2.78648	1.88437	4.41997e-11	4.0678e-09
ORF286541	APIOS_SC361_c0_ORF:286541_i1	-2.78648	1.88437	4.41997e-11	4.0678e-09
ORF286325	APIOS_SC361_c0_ORF:286325_i1	-2.78648	1.88437	4.41997e-11	4.0678e-09
ORF286914	APIOS_SC361_c0_ORF:286914_i1	-2.78648	1.88437	4.41997e-11	4.0678e-09
ORF286567	APIOS_SC361_c0_ORF:286567_i1	-2.78648	1.88437	4.41997e-11	4.0678e-09
ORF286648	APIOS_SC361_c0_ORF:286648_i1	-2.78648	1.88437	4.41997e-11	4.0678e-09
ORF286873	APIOS_SC361_c0_ORF:286873_i1	-2.78648	1.88437	4.41997e-11	4.0678e-09
ORF286521	APIOS_SC361_c0_ORF:286521_i1	-2.78648	1.88437	4.41997e-11	4.0678e-09
ORF286452	APIOS_SC361_c0_ORF:286452_i1	-2.78648	1.88437	4.41997e-11	4.0678e-09
ORF286789	APIOS_SC361_c0_ORF:286789_i1	-2.78648	1.88437	4.41997e-11	4.0678e-09
ORF286954	APIOS_SC361_c0_ORF:286954_i1	-2.78648	1.88437	4.41997e-11	4.0678e-09
ORF286302	APIOS_SC361_c0_ORF:286302_i1	-2.78648	1.88437	4.41997e-11	4.0678e-09
ORF286726	APIOS_SC361_c0_ORF:286726_i1	-2.78648	1.88437	4.41997e-11	4.0678e-09
ORF286584	APIOS_SC361_c0_ORF:286584_i1	-2.78648	1.88437	4.41997e-11	4.0678e-09
ORF286855	APIOS_SC361_c0_ORF:286855_i1	-2.78648	1.88437	4.41997e-11	4.0678e-09
ORF286894	APIOS_SC361_c0_ORF:286894_i1	-2.78648	1.88437	4.41997e-11	4.0678e-09
ORF286500	APIOS_SC361_c0_ORF:286500_i1	-2.78648	1.88437	4.41997e-11	4.0678e-09
ORF118450	APIOS_SC461_c0_ORF:118450_i1	-2.72991	1.63317	4.53246e-11	4.15594e-09
ORF118436	APIOS_SC461_c0_ORF:118436_i1	-2.72991	1.63317	4.53246e-11	4.15594e-09
ORF118391	APIOS_SC461_c0_ORF:118391_i1	-2.72991	1.63317	4.53246e-11	4.15594e-09
ORF118562	APIOS_SC461_c0_ORF:118562_i1	-2.72991	1.63317	4.53246e-11	4.15594e-09
ORF213561	APIOS_SC607_c0_ORF:213561_i1	-3.92401	3.89802	4.68904e-11	4.24425e-09
ORF213409	APIOS_SC607_c0_ORF:213409_i1	-3.92401	3.89802	4.68904e-11	4.24425e-09
ORF213709	APIOS_SC607_c0_ORF:213709_i1	-3.92401	3.89802	4.68904e-11	4.24425e-09
ORF214014	APIOS_SC607_c0_ORF:214014_i1	-3.92401	3.89802	4.68904e-11	4.24425e-09
ORF213811	APIOS_SC607_c0_ORF:213811_i1	-3.92401	3.89802	4.68904e-11	4.24425e-09
ORF213862	APIOS_SC607_c0_ORF:213862_i1	-3.92401	3.89802	4.68904e-11	4.24425e-09
ORF213511	APIOS_SC607_c0_ORF:213511_i1	-3.92401	3.89802	4.68904e-11	4.24425e-09
ORF213613	APIOS_SC607_c0_ORF:213613_i1	-3.92401	3.89802	4.68904e-11	4.24425e-09
ORF213459	APIOS_SC607_c0_ORF:213459_i1	-3.92401	3.89802	4.68904e-11	4.24425e-09
ORF213664	APIOS_SC607_c0_ORF:213664_i1	-3.92401	3.89802	4.68904e-11	4.24425e-09
ORF214063	APIOS_SC607_c0_ORF:214063_i1	-3.92401	3.89802	4.68904e-11	4.24425e-09
ORF213913	APIOS_SC607_c0_ORF:213913_i1	-3.92401	3.89802	4.68904e-11	4.24425e-09
ORF554882	APIOS_SC503_c0_ORF:554882_i1	-9.43073	1.72324	4.69144e-11	4.24425e-09
ORF555055	APIOS_SC503_c0_ORF:555055_i1	-9.43073	1.72324	4.69144e-11	4.24425e-09
ORF160623	APIOS_SC494_c0_ORF:160623_i1	-6.69209	0.118859	4.69283e-11	4.24425e-09
ORF85025	APIOS_SC907_c0_ORF:85025_i1	5.5411	3.43124	4.81058e-11	4.32497e-09
ORF505000	APIOS_SC24_c2_ORF:505000_i1	-3.95852	1.89613	4.81258e-11	4.32497e-09
ORF505086	APIOS_SC24_c2_ORF:505086_i1	-3.95852	1.89613	4.81258e-11	4.32497e-09
ORF505021	APIOS_SC24_c2_ORF:505021_i1	-3.95852	1.89613	4.81258e-11	4.32497e-09
ORF505033	APIOS_SC24_c2_ORF:505033_i1	-3.95852	1.89613	4.81258e-11	4.32497e-09
ORF504980	APIOS_SC24_c2_ORF:504980_i1	-3.95852	1.89613	4.81258e-11	4.32497e-09
ORF505066	APIOS_SC24_c2_ORF:505066_i1	-3.95852	1.89613	4.81258e-11	4.32497e-09
ORF317118	APIOS_SC175_c0_ORF:317118_i1	7.56046	0.0187989	4.81688e-11	4.32497e-09
ORF212408	APIOS_SC606_c0_ORF:212408_i1	7.84985	0.267154	5.38809e-11	4.83348e-09
ORF34423	APIOS_SC256_c0_ORF:34423_i1	8.18319	0.557675	5.53008e-11	4.95638e-09
ORF313658	APIOS_SC100_c1_ORF:313658_i1	10.4425	2.81752	6.42469e-11	5.73749e-09
ORF313642	APIOS_SC100_c1_ORF:313642_i1	10.4425	2.81752	6.42469e-11	5.73749e-09
ORF313676	APIOS_SC100_c1_ORF:313676_i1	10.4425	2.81752	6.42469e-11	5.73749e-09
ORF313786	APIOS_SC100_c1_ORF:313786_i1	10.4425	2.81752	6.42469e-11	5.73749e-09
ORF85030	APIOS_SC971_c0_ORF:85030_i1	5.16626	0.289523	7.30559e-11	6.51246e-09
ORF85035	APIOS_SC971_c0_ORF:85035_i1	5.16626	0.289523	7.30559e-11	6.51246e-09
ORF532691	APIOS_SC858_c0_ORF:532691_i1	5.33413	0.133047	7.49521e-11	6.66953e-09
ORF532643	APIOS_SC858_c0_ORF:532643_i1	5.33413	0.133047	7.49521e-11	6.66953e-09
ORF450435	APIOS_SC28_c0_ORF:450435_i1	-2.8453	5.3927	7.70537e-11	6.83817e-09
ORF450300	APIOS_SC28_c0_ORF:450300_i1	-2.8453	5.3927	7.70537e-11	6.83817e-09
ORF450195	APIOS_SC28_c0_ORF:450195_i1	-2.8453	5.3927	7.70537e-11	6.83817e-09
ORF369898	APIOS_SC120_c1_ORF:369898_i1	6.08723	1.27965	8.47842e-11	7.51751e-09
ORF531411	APIOS_SC826_c1_ORF:531411_i1	-3.5635	5.15926	9.50573e-11	8.36126e-09
ORF531621	APIOS_SC826_c1_ORF:531621_i1	-3.5635	5.15926	9.50573e-11	8.36126e-09
ORF531438	APIOS_SC826_c1_ORF:531438_i1	-3.5635	5.15926	9.50573e-11	8.36126e-09
ORF531568	APIOS_SC826_c1_ORF:531568_i1	-3.5635	5.15926	9.50573e-11	8.36126e-09
ORF531594	APIOS_SC826_c1_ORF:531594_i1	-3.5635	5.15926	9.50573e-11	8.36126e-09
ORF531518	APIOS_SC826_c1_ORF:531518_i1	-3.5635	5.15926	9.50573e-11	8.36126e-09
ORF531543	APIOS_SC826_c1_ORF:531543_i1	-3.5635	5.15926	9.50573e-11	8.36126e-09
ORF531492	APIOS_SC826_c1_ORF:531492_i1	-3.5635	5.15926	9.50573e-11	8.36126e-09
ORF531465	APIOS_SC826_c1_ORF:531465_i1	-3.5635	5.15926	9.50573e-11	8.36126e-09
ORF531715	APIOS_SC826_c0_ORF:531715_i1	3.33304	1.84952	9.7234e-11	8.53761e-09
ORF531642	APIOS_SC826_c0_ORF:531642_i1	3.33304	1.84952	9.7234e-11	8.53761e-09
ORF312906	APIOS_SC162_c0_ORF:312906_i1	-3.49206	0.862827	1.03364e-10	8.96923e-09
ORF312968	APIOS_SC162_c0_ORF:312968_i1	-3.49206	0.862827	1.03364e-10	8.96923e-09
ORF312949	APIOS_SC162_c0_ORF:312949_i1	-3.49206	0.862827	1.03364e-10	8.96923e-09
ORF312917	APIOS_SC162_c0_ORF:312917_i1	-3.49206	0.862827	1.03364e-10	8.96923e-09
ORF312937	APIOS_SC162_c0_ORF:312937_i1	-3.49206	0.862827	1.03364e-10	8.96923e-09
ORF312976	APIOS_SC162_c0_ORF:312976_i1	-3.49206	0.862827	1.03364e-10	8.96923e-09
ORF312958	APIOS_SC162_c0_ORF:312958_i1	-3.49206	0.862827	1.03364e-10	8.96923e-09
ORF312927	APIOS_SC162_c0_ORF:312927_i1	-3.49206	0.862827	1.03364e-10	8.96923e-09
ORF31552	APIOS_SC225_c2_ORF:31552_i1	5.49401	-0.212346	1.03503e-10	8.96923e-09
ORF31634	APIOS_SC225_c2_ORF:31634_i1	5.49401	-0.212346	1.03503e-10	8.96923e-09
ORF31595	APIOS_SC225_c2_ORF:31595_i1	5.49401	-0.212346	1.03503e-10	8.96923e-09
ORF31666	APIOS_SC225_c2_ORF:31666_i1	5.49401	-0.212346	1.03503e-10	8.96923e-09
ORF31683	APIOS_SC225_c2_ORF:31683_i1	5.49401	-0.212346	1.03503e-10	8.96923e-09
ORF31722	APIOS_SC225_c2_ORF:31722_i1	5.49401	-0.212346	1.03503e-10	8.96923e-09
ORF31534	APIOS_SC225_c2_ORF:31534_i1	5.49401	-0.212346	1.03503e-10	8.96923e-09
ORF435485	APIOS_SC52_c6_ORF:435485_i1	-6.80317	-0.618346	1.16545e-10	1.00643e-08
ORF436046	APIOS_SC52_c6_ORF:436046_i1	-6.80317	-0.618346	1.16545e-10	1.00643e-08
ORF435911	APIOS_SC52_c6_ORF:435911_i1	-6.80317	-0.618346	1.16545e-10	1.00643e-08
ORF435850	APIOS_SC52_c6_ORF:435850_i1	-6.80317	-0.618346	1.16545e-10	1.00643e-08
ORF472311	APIOS_SC83_c0_ORF:472311_i1	7.6757	0.11327	1.20251e-10	1.03753e-08
ORF90197	APIOS_SC974_c0_ORF:90197_i1	7.92027	0.347693	1.20755e-10	1.04098e-08
ORF197245	APIOS_SC614_c0_ORF:197245_i1	-5.55166	1.77087	1.24562e-10	1.06456e-08
ORF197450	APIOS_SC614_c0_ORF:197450_i1	-5.55166	1.77087	1.24562e-10	1.06456e-08
ORF197382	APIOS_SC614_c0_ORF:197382_i1	-5.55166	1.77087	1.24562e-10	1.06456e-08
ORF197279	APIOS_SC614_c0_ORF:197279_i1	-5.55166	1.77087	1.24562e-10	1.06456e-08
ORF197347	APIOS_SC614_c0_ORF:197347_i1	-5.55166	1.77087	1.24562e-10	1.06456e-08
ORF197160	APIOS_SC614_c0_ORF:197160_i1	-5.55166	1.77087	1.24562e-10	1.06456e-08
ORF197176	APIOS_SC614_c0_ORF:197176_i1	-5.55166	1.77087	1.24562e-10	1.06456e-08
ORF197210	APIOS_SC614_c0_ORF:197210_i1	-5.55166	1.77087	1.24562e-10	1.06456e-08
ORF197416	APIOS_SC614_c0_ORF:197416_i1	-5.55166	1.77087	1.24562e-10	1.06456e-08
ORF197313	APIOS_SC614_c0_ORF:197313_i1	-5.55166	1.77087	1.24562e-10	1.06456e-08
ORF59989	APIOS_SC284_c0_ORF:59989_i1	-3.06996	2.16987	1.28675e-10	1.08295e-08
ORF59962	APIOS_SC284_c0_ORF:59962_i1	-3.06996	2.16987	1.28675e-10	1.08295e-08
ORF60127	APIOS_SC284_c0_ORF:60127_i1	-3.06996	2.16987	1.28675e-10	1.08295e-08
ORF60083	APIOS_SC284_c0_ORF:60083_i1	-3.06996	2.16987	1.28675e-10	1.08295e-08
ORF60091	APIOS_SC284_c0_ORF:60091_i1	-3.06996	2.16987	1.28675e-10	1.08295e-08
ORF60109	APIOS_SC284_c0_ORF:60109_i1	-3.06996	2.16987	1.28675e-10	1.08295e-08
ORF60024	APIOS_SC284_c0_ORF:60024_i1	-3.06996	2.16987	1.28675e-10	1.08295e-08
ORF60048	APIOS_SC284_c0_ORF:60048_i1	-3.06996	2.16987	1.28675e-10	1.08295e-08
ORF59980	APIOS_SC284_c0_ORF:59980_i1	-3.06996	2.16987	1.28675e-10	1.08295e-08
ORF59999	APIOS_SC284_c0_ORF:59999_i1	-3.06996	2.16987	1.28675e-10	1.08295e-08
ORF60100	APIOS_SC284_c0_ORF:60100_i1	-3.06996	2.16987	1.28675e-10	1.08295e-08
ORF60117	APIOS_SC284_c0_ORF:60117_i1	-3.06996	2.16987	1.28675e-10	1.08295e-08
ORF60040	APIOS_SC284_c0_ORF:60040_i1	-3.06996	2.16987	1.28675e-10	1.08295e-08
ORF60007	APIOS_SC284_c0_ORF:60007_i1	-3.06996	2.16987	1.28675e-10	1.08295e-08
ORF59944	APIOS_SC284_c0_ORF:59944_i1	-3.06996	2.16987	1.28675e-10	1.08295e-08
ORF60016	APIOS_SC284_c0_ORF:60016_i1	-3.06996	2.16987	1.28675e-10	1.08295e-08
ORF60056	APIOS_SC284_c0_ORF:60056_i1	-3.06996	2.16987	1.28675e-10	1.08295e-08
ORF60032	APIOS_SC284_c0_ORF:60032_i1	-3.06996	2.16987	1.28675e-10	1.08295e-08
ORF208986	APIOS_SC628_c0_ORF:208986_i1	7.23426	-0.254735	1.60318e-10	1.34698e-08
ORF209325	APIOS_SC628_c0_ORF:209325_i1	7.23426	-0.254735	1.60318e-10	1.34698e-08
ORF179491	APIOS_SC1415_c0_ORF:179491_i1	7.03254	-0.416678	1.62766e-10	1.36525e-08
ORF179499	APIOS_SC1415_c0_ORF:179499_i1	7.03254	-0.416678	1.62766e-10	1.36525e-08
ORF503197	APIOS_SC20_c2_ORF:503197_i1	8.25093	0.616828	1.66049e-10	1.39161e-08
ORF199854	APIOS_SC661_c0_ORF:199854_i1	3.23133	1.7293	1.67016e-10	1.39735e-08
ORF199780	APIOS_SC661_c0_ORF:199780_i1	3.23133	1.7293	1.67016e-10	1.39735e-08
ORF565155	APIOS_SC586_c0_ORF:565155_i1	3.23135	6.04826	1.7898e-10	1.49493e-08
ORF565125	APIOS_SC586_c0_ORF:565125_i1	3.23135	6.04826	1.7898e-10	1.49493e-08
ORF329820	APIOS_SC114_c0_ORF:329820_i1	6.77511	-0.617357	1.82392e-10	1.52216e-08
ORF507554	APIOS_SC79_c0_ORF:507554_i1	3.46826	1.94385	1.84455e-10	1.52655e-08
ORF506975	APIOS_SC79_c0_ORF:506975_i1	3.46826	1.94385	1.84455e-10	1.52655e-08
ORF507312	APIOS_SC79_c0_ORF:507312_i1	3.46826	1.94385	1.84455e-10	1.52655e-08
ORF506948	APIOS_SC79_c0_ORF:506948_i1	3.46826	1.94385	1.84455e-10	1.52655e-08
ORF507647	APIOS_SC79_c0_ORF:507647_i1	3.46826	1.94385	1.84455e-10	1.52655e-08
ORF507439	APIOS_SC79_c0_ORF:507439_i1	3.46826	1.94385	1.84455e-10	1.52655e-08
ORF507752	APIOS_SC79_c0_ORF:507752_i1	3.46826	1.94385	1.84455e-10	1.52655e-08
ORF507612	APIOS_SC79_c0_ORF:507612_i1	3.46826	1.94385	1.84455e-10	1.52655e-08
ORF507841	APIOS_SC79_c0_ORF:507841_i1	3.46826	1.94385	1.84455e-10	1.52655e-08
ORF507790	APIOS_SC79_c0_ORF:507790_i1	3.46826	1.94385	1.84455e-10	1.52655e-08
ORF118348	APIOS_SC461_c0_ORF:118348_i1	-2.62875	3.53615	1.87065e-10	1.54301e-08
ORF118420	APIOS_SC461_c0_ORF:118420_i1	-2.62875	3.53615	1.87065e-10	1.54301e-08
ORF118504	APIOS_SC461_c0_ORF:118504_i1	-2.62875	3.53615	1.87065e-10	1.54301e-08
ORF118546	APIOS_SC461_c0_ORF:118546_i1	-2.62875	3.53615	1.87065e-10	1.54301e-08
ORF306578	APIOS_SC311_c1_ORF:306578_i1	4.56269	0.169306	2.00081e-10	1.64901e-08
ORF410653	APIOS_SC27_c0_ORF:410653_i1	-4.59593	2.10764	2.11759e-10	1.71386e-08
ORF401927	APIOS_SC46_c0_ORF:401927_i1	-4.47145	4.93409	2.1226e-10	1.71386e-08
ORF401819	APIOS_SC46_c0_ORF:401819_i1	-4.47145	4.93409	2.1226e-10	1.71386e-08
ORF401953	APIOS_SC46_c0_ORF:401953_i1	-4.47145	4.93409	2.1226e-10	1.71386e-08
ORF401798	APIOS_SC46_c0_ORF:401798_i1	-4.47145	4.93409	2.1226e-10	1.71386e-08
ORF402232	APIOS_SC46_c0_ORF:402232_i1	-4.47145	4.93409	2.1226e-10	1.71386e-08
ORF402006	APIOS_SC46_c0_ORF:402006_i1	-4.47145	4.93409	2.1226e-10	1.71386e-08
ORF401601	APIOS_SC46_c0_ORF:401601_i1	-4.47145	4.93409	2.1226e-10	1.71386e-08
ORF401843	APIOS_SC46_c0_ORF:401843_i1	-4.47145	4.93409	2.1226e-10	1.71386e-08
ORF401709	APIOS_SC46_c0_ORF:401709_i1	-4.47145	4.93409	2.1226e-10	1.71386e-08
ORF402087	APIOS_SC46_c0_ORF:402087_i1	-4.47145	4.93409	2.1226e-10	1.71386e-08
ORF401871	APIOS_SC46_c0_ORF:401871_i1	-4.47145	4.93409	2.1226e-10	1.71386e-08
ORF401628	APIOS_SC46_c0_ORF:401628_i1	-4.47145	4.93409	2.1226e-10	1.71386e-08
ORF401665	APIOS_SC46_c0_ORF:401665_i1	-4.47145	4.93409	2.1226e-10	1.71386e-08
ORF401900	APIOS_SC46_c0_ORF:401900_i1	-4.47145	4.93409	2.1226e-10	1.71386e-08
ORF402115	APIOS_SC46_c0_ORF:402115_i1	-4.47145	4.93409	2.1226e-10	1.71386e-08
ORF402034	APIOS_SC46_c0_ORF:402034_i1	-4.47145	4.93409	2.1226e-10	1.71386e-08
ORF402142	APIOS_SC46_c0_ORF:402142_i1	-4.47145	4.93409	2.1226e-10	1.71386e-08
ORF401580	APIOS_SC46_c0_ORF:401580_i1	-4.47145	4.93409	2.1226e-10	1.71386e-08
ORF402062	APIOS_SC46_c0_ORF:402062_i1	-4.47145	4.93409	2.1226e-10	1.71386e-08
ORF401979	APIOS_SC46_c0_ORF:401979_i1	-4.47145	4.93409	2.1226e-10	1.71386e-08
ORF402169	APIOS_SC46_c0_ORF:402169_i1	-4.47145	4.93409	2.1226e-10	1.71386e-08
ORF401780	APIOS_SC46_c0_ORF:401780_i1	-4.47145	4.93409	2.1226e-10	1.71386e-08
ORF401691	APIOS_SC46_c0_ORF:401691_i1	-4.47145	4.93409	2.1226e-10	1.71386e-08
ORF401738	APIOS_SC46_c0_ORF:401738_i1	-4.47145	4.93409	2.1226e-10	1.71386e-08
ORF154387	APIOS_SC497_c2_ORF:154387_i1	4.90464	2.71913	2.23954e-10	1.80535e-08
ORF154397	APIOS_SC497_c2_ORF:154397_i1	4.90464	2.71913	2.23954e-10	1.80535e-08
ORF263880	APIOS_SC324_c1_ORF:263880_i1	-2.37284	4.16795	2.25883e-10	1.81942e-08
ORF180533	APIOS_SC1475_c1_ORF:180533_i1	4.78477	1.70365	2.43637e-10	1.96083e-08
ORF171458	APIOS_SC1039_c0_ORF:171458_i1	-4.35323	0.752887	2.59472e-10	2.07265e-08
ORF171414	APIOS_SC1039_c0_ORF:171414_i1	-4.35323	0.752887	2.59472e-10	2.07265e-08
ORF171658	APIOS_SC1039_c0_ORF:171658_i1	-4.35323	0.752887	2.59472e-10	2.07265e-08
ORF171614	APIOS_SC1039_c0_ORF:171614_i1	-4.35323	0.752887	2.59472e-10	2.07265e-08
ORF171571	APIOS_SC1039_c0_ORF:171571_i1	-4.35323	0.752887	2.59472e-10	2.07265e-08
ORF171516	APIOS_SC1039_c0_ORF:171516_i1	-4.35323	0.752887	2.59472e-10	2.07265e-08
ORF171703	APIOS_SC1039_c0_ORF:171703_i1	-4.35323	0.752887	2.59472e-10	2.07265e-08
ORF330452	APIOS_SC114_c2_ORF:330452_i1	4.29927	0.740755	2.60729e-10	2.07265e-08
ORF331091	APIOS_SC114_c2_ORF:331091_i1	4.29927	0.740755	2.60729e-10	2.07265e-08
ORF330836	APIOS_SC114_c2_ORF:330836_i1	4.29927	0.740755	2.60729e-10	2.07265e-08
ORF330521	APIOS_SC114_c2_ORF:330521_i1	4.29927	0.740755	2.60729e-10	2.07265e-08
ORF410678	APIOS_SC27_c5_ORF:410678_i1	-2.26195	4.05066	2.61075e-10	2.07265e-08
ORF410749	APIOS_SC27_c5_ORF:410749_i1	-2.26195	4.05066	2.61075e-10	2.07265e-08
ORF410692	APIOS_SC27_c5_ORF:410692_i1	-2.26195	4.05066	2.61075e-10	2.07265e-08
ORF410735	APIOS_SC27_c5_ORF:410735_i1	-2.26195	4.05066	2.61075e-10	2.07265e-08
ORF410792	APIOS_SC27_c5_ORF:410792_i1	-2.26195	4.05066	2.61075e-10	2.07265e-08
ORF410762	APIOS_SC27_c5_ORF:410762_i1	-2.26195	4.05066	2.61075e-10	2.07265e-08
ORF59815	APIOS_SC273_c2_ORF:59815_i1	3.2523	1.07297	2.89783e-10	2.27193e-08
ORF59799	APIOS_SC273_c2_ORF:59799_i1	3.2523	1.07297	2.89783e-10	2.27193e-08
ORF97712	APIOS_SC1116_c0_ORF:97712_i1	-5.53957	-0.128553	2.94846e-10	2.27193e-08
ORF97688	APIOS_SC1116_c0_ORF:97688_i1	-5.53957	-0.128553	2.94846e-10	2.27193e-08
ORF97638	APIOS_SC1116_c0_ORF:97638_i1	-5.53957	-0.128553	2.94846e-10	2.27193e-08
ORF97668	APIOS_SC1116_c0_ORF:97668_i1	-5.53957	-0.128553	2.94846e-10	2.27193e-08
ORF97721	APIOS_SC1116_c0_ORF:97721_i1	-5.53957	-0.128553	2.94846e-10	2.27193e-08
ORF97683	APIOS_SC1116_c0_ORF:97683_i1	-5.53957	-0.128553	2.94846e-10	2.27193e-08
ORF182122	APIOS_SC635_c0_ORF:182122_i1	4.25531	0.989243	2.94862e-10	2.27193e-08
ORF182740	APIOS_SC635_c0_ORF:182740_i1	4.25531	0.989243	2.94862e-10	2.27193e-08
ORF182064	APIOS_SC635_c0_ORF:182064_i1	4.25531	0.989243	2.94862e-10	2.27193e-08
ORF182400	APIOS_SC635_c0_ORF:182400_i1	4.25531	0.989243	2.94862e-10	2.27193e-08
ORF182523	APIOS_SC635_c0_ORF:182523_i1	4.25531	0.989243	2.94862e-10	2.27193e-08
ORF182492	APIOS_SC635_c0_ORF:182492_i1	4.25531	0.989243	2.94862e-10	2.27193e-08
ORF182430	APIOS_SC635_c0_ORF:182430_i1	4.25531	0.989243	2.94862e-10	2.27193e-08
ORF182852	APIOS_SC635_c0_ORF:182852_i1	4.25531	0.989243	2.94862e-10	2.27193e-08
ORF182555	APIOS_SC635_c0_ORF:182555_i1	4.25531	0.989243	2.94862e-10	2.27193e-08
ORF182153	APIOS_SC635_c0_ORF:182153_i1	4.25531	0.989243	2.94862e-10	2.27193e-08
ORF182883	APIOS_SC635_c0_ORF:182883_i1	4.25531	0.989243	2.94862e-10	2.27193e-08
ORF182306	APIOS_SC635_c0_ORF:182306_i1	4.25531	0.989243	2.94862e-10	2.27193e-08
ORF182586	APIOS_SC635_c0_ORF:182586_i1	4.25531	0.989243	2.94862e-10	2.27193e-08
ORF182092	APIOS_SC635_c0_ORF:182092_i1	4.25531	0.989243	2.94862e-10	2.27193e-08
ORF182614	APIOS_SC635_c0_ORF:182614_i1	4.25531	0.989243	2.94862e-10	2.27193e-08
ORF182821	APIOS_SC635_c0_ORF:182821_i1	4.25531	0.989243	2.94862e-10	2.27193e-08
ORF182676	APIOS_SC635_c0_ORF:182676_i1	4.25531	0.989243	2.94862e-10	2.27193e-08
ORF182275	APIOS_SC635_c0_ORF:182275_i1	4.25531	0.989243	2.94862e-10	2.27193e-08
ORF182770	APIOS_SC635_c0_ORF:182770_i1	4.25531	0.989243	2.94862e-10	2.27193e-08
ORF182369	APIOS_SC635_c0_ORF:182369_i1	4.25531	0.989243	2.94862e-10	2.27193e-08
ORF182002	APIOS_SC635_c0_ORF:182002_i1	4.25531	0.989243	2.94862e-10	2.27193e-08
ORF182215	APIOS_SC635_c0_ORF:182215_i1	4.25531	0.989243	2.94862e-10	2.27193e-08
ORF182337	APIOS_SC635_c0_ORF:182337_i1	4.25531	0.989243	2.94862e-10	2.27193e-08
ORF182461	APIOS_SC635_c0_ORF:182461_i1	4.25531	0.989243	2.94862e-10	2.27193e-08
ORF181972	APIOS_SC635_c0_ORF:181972_i1	4.25531	0.989243	2.94862e-10	2.27193e-08
ORF182183	APIOS_SC635_c0_ORF:182183_i1	4.25531	0.989243	2.94862e-10	2.27193e-08
ORF182708	APIOS_SC635_c0_ORF:182708_i1	4.25531	0.989243	2.94862e-10	2.27193e-08
ORF182033	APIOS_SC635_c0_ORF:182033_i1	4.25531	0.989243	2.94862e-10	2.27193e-08
ORF182245	APIOS_SC635_c0_ORF:182245_i1	4.25531	0.989243	2.94862e-10	2.27193e-08
ORF182645	APIOS_SC635_c0_ORF:182645_i1	4.25531	0.989243	2.94862e-10	2.27193e-08
ORF536157	APIOS_SC886_c0_ORF:536157_i1	-4.17056	0.118703	2.99048e-10	2.27956e-08
ORF536283	APIOS_SC886_c0_ORF:536283_i1	-4.17056	0.118703	2.99048e-10	2.27956e-08
ORF536071	APIOS_SC886_c0_ORF:536071_i1	-4.17056	0.118703	2.99048e-10	2.27956e-08
ORF536114	APIOS_SC886_c0_ORF:536114_i1	-4.17056	0.118703	2.99048e-10	2.27956e-08
ORF536325	APIOS_SC886_c0_ORF:536325_i1	-4.17056	0.118703	2.99048e-10	2.27956e-08
ORF536023	APIOS_SC886_c0_ORF:536023_i1	-4.17056	0.118703	2.99048e-10	2.27956e-08
ORF536092	APIOS_SC886_c0_ORF:536092_i1	-4.17056	0.118703	2.99048e-10	2.27956e-08
ORF535979	APIOS_SC886_c0_ORF:535979_i1	-4.17056	0.118703	2.99048e-10	2.27956e-08
ORF536304	APIOS_SC886_c0_ORF:536304_i1	-4.17056	0.118703	2.99048e-10	2.27956e-08
ORF572280	APIOS_SC526_c0_ORF:572280_i1	-2.23768	5.19908	2.99522e-10	2.27956e-08
ORF572090	APIOS_SC526_c0_ORF:572090_i1	-2.23768	5.19908	2.99522e-10	2.27956e-08
ORF572030	APIOS_SC526_c0_ORF:572030_i1	-2.23768	5.19908	2.99522e-10	2.27956e-08
ORF572057	APIOS_SC526_c0_ORF:572057_i1	-2.23768	5.19908	2.99522e-10	2.27956e-08
ORF572186	APIOS_SC526_c0_ORF:572186_i1	-2.23768	5.19908	2.99522e-10	2.27956e-08
ORF572153	APIOS_SC526_c0_ORF:572153_i1	-2.23768	5.19908	2.99522e-10	2.27956e-08
ORF572122	APIOS_SC526_c0_ORF:572122_i1	-2.23768	5.19908	2.99522e-10	2.27956e-08
ORF283991	APIOS_SC309_c0_ORF:283991_i1	-3.18295	3.0847	3.11548e-10	2.36926e-08
ORF243191	APIOS_SC777_c0_ORF:243191_i1	3.83404	2.9563	3.24529e-10	2.46609e-08
ORF78874	APIOS_SC953_c0_ORF:78874_i1	-2.72238	1.15751	3.47955e-10	2.61216e-08
ORF78530	APIOS_SC953_c0_ORF:78530_i1	-2.72238	1.15751	3.47955e-10	2.61216e-08
ORF78754	APIOS_SC953_c0_ORF:78754_i1	-2.72238	1.15751	3.47955e-10	2.61216e-08
ORF78716	APIOS_SC953_c0_ORF:78716_i1	-2.72238	1.15751	3.47955e-10	2.61216e-08
ORF78989	APIOS_SC953_c0_ORF:78989_i1	-2.72238	1.15751	3.47955e-10	2.61216e-08
ORF79069	APIOS_SC953_c0_ORF:79069_i1	-2.72238	1.15751	3.47955e-10	2.61216e-08
ORF78836	APIOS_SC953_c0_ORF:78836_i1	-2.72238	1.15751	3.47955e-10	2.61216e-08
ORF78677	APIOS_SC953_c0_ORF:78677_i1	-2.72238	1.15751	3.47955e-10	2.61216e-08
ORF78492	APIOS_SC953_c0_ORF:78492_i1	-2.72238	1.15751	3.47955e-10	2.61216e-08
ORF78952	APIOS_SC953_c0_ORF:78952_i1	-2.72238	1.15751	3.47955e-10	2.61216e-08
ORF78912	APIOS_SC953_c0_ORF:78912_i1	-2.72238	1.15751	3.47955e-10	2.61216e-08
ORF78796	APIOS_SC953_c0_ORF:78796_i1	-2.72238	1.15751	3.47955e-10	2.61216e-08
ORF78604	APIOS_SC953_c0_ORF:78604_i1	-2.72238	1.15751	3.47955e-10	2.61216e-08
ORF78568	APIOS_SC953_c0_ORF:78568_i1	-2.72238	1.15751	3.47955e-10	2.61216e-08
ORF78639	APIOS_SC953_c0_ORF:78639_i1	-2.72238	1.15751	3.47955e-10	2.61216e-08
ORF79028	APIOS_SC953_c0_ORF:79028_i1	-2.72238	1.15751	3.47955e-10	2.61216e-08
ORF278436	APIOS_SC375_c0_ORF:278436_i1	-2.56591	4.89675	3.65305e-10	2.73827e-08
ORF278474	APIOS_SC375_c0_ORF:278474_i1	-2.56591	4.89675	3.65305e-10	2.73827e-08
ORF78146	APIOS_SC994_c0_ORF:78146_i1	-6.19403	3.65988	3.7063e-10	2.76984e-08
ORF78189	APIOS_SC994_c0_ORF:78189_i1	-6.19403	3.65988	3.7063e-10	2.76984e-08
ORF78130	APIOS_SC994_c0_ORF:78130_i1	-6.19403	3.65988	3.7063e-10	2.76984e-08
ORF78212	APIOS_SC994_c0_ORF:78212_i1	-6.19403	3.65988	3.7063e-10	2.76984e-08
ORF70464	APIOS_SC1297_c0_ORF:70464_i1	3.67972	4.12078	4.20399e-10	3.12766e-08
ORF70480	APIOS_SC1297_c0_ORF:70480_i1	3.67972	4.12078	4.20399e-10	3.12766e-08
ORF70446	APIOS_SC1297_c0_ORF:70446_i1	3.67972	4.12078	4.20399e-10	3.12766e-08
ORF70498	APIOS_SC1297_c0_ORF:70498_i1	3.67972	4.12078	4.20399e-10	3.12766e-08
ORF70428	APIOS_SC1297_c0_ORF:70428_i1	3.67972	4.12078	4.20399e-10	3.12766e-08
ORF70516	APIOS_SC1297_c0_ORF:70516_i1	3.67972	4.12078	4.20399e-10	3.12766e-08
ORF209912	APIOS_SC663_c1_ORF:209912_i1	3.14764	5.86042	4.24778e-10	3.14377e-08
ORF209783	APIOS_SC663_c1_ORF:209783_i1	3.14764	5.86042	4.24778e-10	3.14377e-08
ORF209948	APIOS_SC663_c1_ORF:209948_i1	3.14764	5.86042	4.24778e-10	3.14377e-08
ORF209861	APIOS_SC663_c1_ORF:209861_i1	3.14764	5.86042	4.24778e-10	3.14377e-08
ORF209834	APIOS_SC663_c1_ORF:209834_i1	3.14764	5.86042	4.24778e-10	3.14377e-08
ORF209887	APIOS_SC663_c1_ORF:209887_i1	3.14764	5.86042	4.24778e-10	3.14377e-08
ORF209808	APIOS_SC663_c1_ORF:209808_i1	3.14764	5.86042	4.24778e-10	3.14377e-08
ORF56	APIOS_SC226_c0_ORF:56_i1	2.99047	0.943016	4.79494e-10	3.51729e-08
ORF77	APIOS_SC226_c0_ORF:77_i1	2.99047	0.943016	4.79494e-10	3.51729e-08
ORF20	APIOS_SC226_c0_ORF:20_i1	2.99047	0.943016	4.79494e-10	3.51729e-08
ORF93	APIOS_SC226_c0_ORF:93_i1	2.99047	0.943016	4.79494e-10	3.51729e-08
ORF61	APIOS_SC226_c0_ORF:61_i1	2.99047	0.943016	4.79494e-10	3.51729e-08
ORF12	APIOS_SC226_c0_ORF:12_i1	2.99047	0.943016	4.79494e-10	3.51729e-08
ORF68	APIOS_SC226_c0_ORF:68_i1	2.99047	0.943016	4.79494e-10	3.51729e-08
ORF35	APIOS_SC226_c0_ORF:35_i1	2.99047	0.943016	4.79494e-10	3.51729e-08
ORF28	APIOS_SC226_c0_ORF:28_i1	2.99047	0.943016	4.79494e-10	3.51729e-08
ORF85	APIOS_SC226_c0_ORF:85_i1	2.99047	0.943016	4.79494e-10	3.51729e-08
ORF49	APIOS_SC226_c0_ORF:49_i1	2.99047	0.943016	4.79494e-10	3.51729e-08
ORF42	APIOS_SC226_c0_ORF:42_i1	2.99047	0.943016	4.79494e-10	3.51729e-08
ORF67106	APIOS_SC1287_c0_ORF:67106_i1	4.7857	0.62784	5.03968e-10	3.68323e-08
ORF67170	APIOS_SC1287_c0_ORF:67170_i1	4.7857	0.62784	5.03968e-10	3.68323e-08
ORF67189	APIOS_SC1287_c0_ORF:67189_i1	4.7857	0.62784	5.03968e-10	3.68323e-08
ORF66979	APIOS_SC1287_c0_ORF:66979_i1	4.7857	0.62784	5.03968e-10	3.68323e-08
ORF67280	APIOS_SC1287_c0_ORF:67280_i1	4.7857	0.62784	5.03968e-10	3.68323e-08
ORF409216	APIOS_SC38_c0_ORF:409216_i1	-2.67751	6.24941	5.32577e-10	3.88946e-08
ORF178981	APIOS_SC1045_c0_ORF:178981_i1	3.26391	0.767431	5.83882e-10	4.25477e-08
ORF178958	APIOS_SC1045_c0_ORF:178958_i1	3.26391	0.767431	5.83882e-10	4.25477e-08
ORF179004	APIOS_SC1045_c0_ORF:179004_i1	3.26391	0.767431	5.83882e-10	4.25477e-08
ORF522348	APIOS_SC866_c0_ORF:522348_i1	2.56702	2.08952	6.31621e-10	4.59926e-08
ORF205428	APIOS_SC636_c0_ORF:205428_i1	5.76042	-0.457161	6.35685e-10	4.61871e-08
ORF205593	APIOS_SC636_c0_ORF:205593_i1	5.76042	-0.457161	6.35685e-10	4.61871e-08
ORF205605	APIOS_SC636_c0_ORF:205605_i1	5.76042	-0.457161	6.35685e-10	4.61871e-08
ORF565157	APIOS_SC586_c0_ORF:565157_i1	3.15786	4.72924	6.84578e-10	4.96669e-08
ORF565126	APIOS_SC586_c0_ORF:565126_i1	3.15786	4.72924	6.84578e-10	4.96669e-08
ORF432494	APIOS_SC89_c1_ORF:432494_i1	-2.92556	4.76429	7.03386e-10	5.04787e-08
ORF432541	APIOS_SC89_c1_ORF:432541_i1	-2.92556	4.76429	7.03386e-10	5.04787e-08
ORF432520	APIOS_SC89_c1_ORF:432520_i1	-2.92556	4.76429	7.03386e-10	5.04787e-08
ORF432563	APIOS_SC89_c1_ORF:432563_i1	-2.92556	4.76429	7.03386e-10	5.04787e-08
ORF432480	APIOS_SC89_c1_ORF:432480_i1	-2.92556	4.76429	7.03386e-10	5.04787e-08
ORF432551	APIOS_SC89_c1_ORF:432551_i1	-2.92556	4.76429	7.03386e-10	5.04787e-08
ORF432572	APIOS_SC89_c1_ORF:432572_i1	-2.92556	4.76429	7.03386e-10	5.04787e-08
ORF432511	APIOS_SC89_c1_ORF:432511_i1	-2.92556	4.76429	7.03386e-10	5.04787e-08
ORF432488	APIOS_SC89_c1_ORF:432488_i1	-2.92556	4.76429	7.03386e-10	5.04787e-08
ORF432583	APIOS_SC89_c1_ORF:432583_i1	-2.92556	4.76429	7.03386e-10	5.04787e-08
ORF432531	APIOS_SC89_c1_ORF:432531_i1	-2.92556	4.76429	7.03386e-10	5.04787e-08
ORF432545	APIOS_SC89_c1_ORF:432545_i1	-2.92556	4.76429	7.03386e-10	5.04787e-08
ORF432505	APIOS_SC89_c1_ORF:432505_i1	-2.92556	4.76429	7.03386e-10	5.04787e-08
ORF432469	APIOS_SC89_c1_ORF:432469_i1	-2.92556	4.76429	7.03386e-10	5.04787e-08
ORF432458	APIOS_SC89_c1_ORF:432458_i1	-2.92556	4.76429	7.03386e-10	5.04787e-08
ORF207247	APIOS_SC699_c0_ORF:207247_i1	-3.88277	1.08299	7.2469e-10	5.11581e-08
ORF207445	APIOS_SC699_c0_ORF:207445_i1	-3.88277	1.08299	7.2469e-10	5.11581e-08
ORF207267	APIOS_SC699_c0_ORF:207267_i1	-3.88277	1.08299	7.2469e-10	5.11581e-08
ORF207391	APIOS_SC699_c0_ORF:207391_i1	-3.88277	1.08299	7.2469e-10	5.11581e-08
ORF207708	APIOS_SC699_c0_ORF:207708_i1	-3.88277	1.08299	7.2469e-10	5.11581e-08
ORF207652	APIOS_SC699_c0_ORF:207652_i1	-3.88277	1.08299	7.2469e-10	5.11581e-08
ORF207334	APIOS_SC699_c0_ORF:207334_i1	-3.88277	1.08299	7.2469e-10	5.11581e-08
ORF207207	APIOS_SC699_c0_ORF:207207_i1	-3.88277	1.08299	7.2469e-10	5.11581e-08
ORF207547	APIOS_SC699_c0_ORF:207547_i1	-3.88277	1.08299	7.2469e-10	5.11581e-08
ORF207190	APIOS_SC699_c0_ORF:207190_i1	-3.88277	1.08299	7.2469e-10	5.11581e-08
ORF207527	APIOS_SC699_c0_ORF:207527_i1	-3.88277	1.08299	7.2469e-10	5.11581e-08
ORF207672	APIOS_SC699_c0_ORF:207672_i1	-3.88277	1.08299	7.2469e-10	5.11581e-08
ORF207316	APIOS_SC699_c0_ORF:207316_i1	-3.88277	1.08299	7.2469e-10	5.11581e-08
ORF207463	APIOS_SC699_c0_ORF:207463_i1	-3.88277	1.08299	7.2469e-10	5.11581e-08
ORF207634	APIOS_SC699_c0_ORF:207634_i1	-3.88277	1.08299	7.2469e-10	5.11581e-08
ORF207411	APIOS_SC699_c0_ORF:207411_i1	-3.88277	1.08299	7.2469e-10	5.11581e-08
ORF207479	APIOS_SC699_c0_ORF:207479_i1	-3.88277	1.08299	7.2469e-10	5.11581e-08
ORF207602	APIOS_SC699_c0_ORF:207602_i1	-3.88277	1.08299	7.2469e-10	5.11581e-08
ORF207352	APIOS_SC699_c0_ORF:207352_i1	-3.88277	1.08299	7.2469e-10	5.11581e-08
ORF207689	APIOS_SC699_c0_ORF:207689_i1	-3.88277	1.08299	7.2469e-10	5.11581e-08
ORF207510	APIOS_SC699_c0_ORF:207510_i1	-3.88277	1.08299	7.2469e-10	5.11581e-08
ORF207426	APIOS_SC699_c0_ORF:207426_i1	-3.88277	1.08299	7.2469e-10	5.11581e-08
ORF207371	APIOS_SC699_c0_ORF:207371_i1	-3.88277	1.08299	7.2469e-10	5.11581e-08
ORF450212	APIOS_SC28_c0_ORF:450212_i1	-2.88102	4.49387	7.64785e-10	5.30309e-08
ORF450495	APIOS_SC28_c0_ORF:450495_i1	-2.88102	4.49387	7.64785e-10	5.30309e-08
ORF450314	APIOS_SC28_c0_ORF:450314_i1	-2.88102	4.49387	7.64785e-10	5.30309e-08
ORF450346	APIOS_SC28_c0_ORF:450346_i1	-2.88102	4.49387	7.64785e-10	5.30309e-08
ORF450288	APIOS_SC28_c0_ORF:450288_i1	-2.88102	4.49387	7.64785e-10	5.30309e-08
ORF450223	APIOS_SC28_c0_ORF:450223_i1	-2.88102	4.49387	7.64785e-10	5.30309e-08
ORF450442	APIOS_SC28_c0_ORF:450442_i1	-2.88102	4.49387	7.64785e-10	5.30309e-08
ORF450277	APIOS_SC28_c0_ORF:450277_i1	-2.88102	4.49387	7.64785e-10	5.30309e-08
ORF450384	APIOS_SC28_c0_ORF:450384_i1	-2.88102	4.49387	7.64785e-10	5.30309e-08
ORF450518	APIOS_SC28_c0_ORF:450518_i1	-2.88102	4.49387	7.64785e-10	5.30309e-08
ORF450419	APIOS_SC28_c0_ORF:450419_i1	-2.88102	4.49387	7.64785e-10	5.30309e-08
ORF450355	APIOS_SC28_c0_ORF:450355_i1	-2.88102	4.49387	7.64785e-10	5.30309e-08
ORF450244	APIOS_SC28_c0_ORF:450244_i1	-2.88102	4.49387	7.64785e-10	5.30309e-08
ORF450233	APIOS_SC28_c0_ORF:450233_i1	-2.88102	4.49387	7.64785e-10	5.30309e-08
ORF450485	APIOS_SC28_c0_ORF:450485_i1	-2.88102	4.49387	7.64785e-10	5.30309e-08
ORF450201	APIOS_SC28_c0_ORF:450201_i1	-2.88102	4.49387	7.64785e-10	5.30309e-08
ORF450407	APIOS_SC28_c0_ORF:450407_i1	-2.88102	4.49387	7.64785e-10	5.30309e-08
ORF450326	APIOS_SC28_c0_ORF:450326_i1	-2.88102	4.49387	7.64785e-10	5.30309e-08
ORF135790	APIOS_SC422_c0_ORF:135790_i1	2.12	6.11884	7.73628e-10	5.30309e-08
ORF135669	APIOS_SC422_c0_ORF:135669_i1	2.12	6.11884	7.73628e-10	5.30309e-08
ORF136299	APIOS_SC422_c0_ORF:136299_i1	2.12	6.11884	7.73628e-10	5.30309e-08
ORF136418	APIOS_SC422_c0_ORF:136418_i1	2.12	6.11884	7.73628e-10	5.30309e-08
ORF136027	APIOS_SC422_c0_ORF:136027_i1	2.12	6.11884	7.73628e-10	5.30309e-08
ORF135832	APIOS_SC422_c0_ORF:135832_i1	2.12	6.11884	7.73628e-10	5.30309e-08
ORF135871	APIOS_SC422_c0_ORF:135871_i1	2.12	6.11884	7.73628e-10	5.30309e-08
ORF136222	APIOS_SC422_c0_ORF:136222_i1	2.12	6.11884	7.73628e-10	5.30309e-08
ORF136105	APIOS_SC422_c0_ORF:136105_i1	2.12	6.11884	7.73628e-10	5.30309e-08
ORF135908	APIOS_SC422_c0_ORF:135908_i1	2.12	6.11884	7.73628e-10	5.30309e-08
ORF136182	APIOS_SC422_c0_ORF:136182_i1	2.12	6.11884	7.73628e-10	5.30309e-08
ORF136455	APIOS_SC422_c0_ORF:136455_i1	2.12	6.11884	7.73628e-10	5.30309e-08
ORF136260	APIOS_SC422_c0_ORF:136260_i1	2.12	6.11884	7.73628e-10	5.30309e-08
ORF135987	APIOS_SC422_c0_ORF:135987_i1	2.12	6.11884	7.73628e-10	5.30309e-08
ORF136377	APIOS_SC422_c0_ORF:136377_i1	2.12	6.11884	7.73628e-10	5.30309e-08
ORF135949	APIOS_SC422_c0_ORF:135949_i1	2.12	6.11884	7.73628e-10	5.30309e-08
ORF136537	APIOS_SC422_c0_ORF:136537_i1	2.12	6.11884	7.73628e-10	5.30309e-08
ORF136496	APIOS_SC422_c0_ORF:136496_i1	2.12	6.11884	7.73628e-10	5.30309e-08
ORF136577	APIOS_SC422_c0_ORF:136577_i1	2.12	6.11884	7.73628e-10	5.30309e-08
ORF135750	APIOS_SC422_c0_ORF:135750_i1	2.12	6.11884	7.73628e-10	5.30309e-08
ORF136144	APIOS_SC422_c0_ORF:136144_i1	2.12	6.11884	7.73628e-10	5.30309e-08
ORF136340	APIOS_SC422_c0_ORF:136340_i1	2.12	6.11884	7.73628e-10	5.30309e-08
ORF136064	APIOS_SC422_c0_ORF:136064_i1	2.12	6.11884	7.73628e-10	5.30309e-08
ORF135711	APIOS_SC422_c0_ORF:135711_i1	2.12	6.11884	7.73628e-10	5.30309e-08
ORF196876	APIOS_SC694_c0_ORF:196876_i1	4.68803	0.659937	8.14026e-10	5.57232e-08
ORF197052	APIOS_SC694_c0_ORF:197052_i1	4.68803	0.659937	8.14026e-10	5.57232e-08
ORF126556	APIOS_SC453_c0_ORF:126556_i1	2.5003	1.7371	8.33797e-10	5.60725e-08
ORF126362	APIOS_SC453_c0_ORF:126362_i1	2.5003	1.7371	8.33797e-10	5.60725e-08
ORF126426	APIOS_SC453_c0_ORF:126426_i1	2.5003	1.7371	8.33797e-10	5.60725e-08
ORF126543	APIOS_SC453_c0_ORF:126543_i1	2.5003	1.7371	8.33797e-10	5.60725e-08
ORF126295	APIOS_SC453_c0_ORF:126295_i1	2.5003	1.7371	8.33797e-10	5.60725e-08
ORF126346	APIOS_SC453_c0_ORF:126346_i1	2.5003	1.7371	8.33797e-10	5.60725e-08
ORF126507	APIOS_SC453_c0_ORF:126507_i1	2.5003	1.7371	8.33797e-10	5.60725e-08
ORF126062	APIOS_SC453_c0_ORF:126062_i1	2.5003	1.7371	8.33797e-10	5.60725e-08
ORF126204	APIOS_SC453_c0_ORF:126204_i1	2.5003	1.7371	8.33797e-10	5.60725e-08
ORF126124	APIOS_SC453_c0_ORF:126124_i1	2.5003	1.7371	8.33797e-10	5.60725e-08
ORF126444	APIOS_SC453_c0_ORF:126444_i1	2.5003	1.7371	8.33797e-10	5.60725e-08
ORF126329	APIOS_SC453_c0_ORF:126329_i1	2.5003	1.7371	8.33797e-10	5.60725e-08
ORF126106	APIOS_SC453_c0_ORF:126106_i1	2.5003	1.7371	8.33797e-10	5.60725e-08
ORF126234	APIOS_SC453_c0_ORF:126234_i1	2.5003	1.7371	8.33797e-10	5.60725e-08
ORF126189	APIOS_SC453_c0_ORF:126189_i1	2.5003	1.7371	8.33797e-10	5.60725e-08
ORF126412	APIOS_SC453_c0_ORF:126412_i1	2.5003	1.7371	8.33797e-10	5.60725e-08
ORF126219	APIOS_SC453_c0_ORF:126219_i1	2.5003	1.7371	8.33797e-10	5.60725e-08
ORF126524	APIOS_SC453_c0_ORF:126524_i1	2.5003	1.7371	8.33797e-10	5.60725e-08
ORF126396	APIOS_SC453_c0_ORF:126396_i1	2.5003	1.7371	8.33797e-10	5.60725e-08
ORF126474	APIOS_SC453_c0_ORF:126474_i1	2.5003	1.7371	8.33797e-10	5.60725e-08
ORF126009	APIOS_SC453_c0_ORF:126009_i1	2.5003	1.7371	8.33797e-10	5.60725e-08
ORF126457	APIOS_SC453_c0_ORF:126457_i1	2.5003	1.7371	8.33797e-10	5.60725e-08
ORF126075	APIOS_SC453_c0_ORF:126075_i1	2.5003	1.7371	8.33797e-10	5.60725e-08
ORF126379	APIOS_SC453_c0_ORF:126379_i1	2.5003	1.7371	8.33797e-10	5.60725e-08
ORF126026	APIOS_SC453_c0_ORF:126026_i1	2.5003	1.7371	8.33797e-10	5.60725e-08
ORF126265	APIOS_SC453_c0_ORF:126265_i1	2.5003	1.7371	8.33797e-10	5.60725e-08
ORF101938	APIOS_SC1197_c1_ORF:101938_i1	-3.80792	0.294731	9.02738e-10	6.04633e-08
ORF101828	APIOS_SC1197_c1_ORF:101828_i1	-3.80792	0.294731	9.02738e-10	6.04633e-08
ORF101985	APIOS_SC1197_c1_ORF:101985_i1	-3.80792	0.294731	9.02738e-10	6.04633e-08
ORF101900	APIOS_SC1197_c1_ORF:101900_i1	-3.80792	0.294731	9.02738e-10	6.04633e-08
ORF101777	APIOS_SC1197_c1_ORF:101777_i1	-3.80792	0.294731	9.02738e-10	6.04633e-08
ORF101889	APIOS_SC1197_c1_ORF:101889_i1	-3.80792	0.294731	9.02738e-10	6.04633e-08
ORF529423	APIOS_SC843_c0_ORF:529423_i1	-3.46461	3.35398	9.12268e-10	6.07741e-08
ORF529605	APIOS_SC843_c0_ORF:529605_i1	-3.46461	3.35398	9.12268e-10	6.07741e-08
ORF529290	APIOS_SC843_c0_ORF:529290_i1	-3.46461	3.35398	9.12268e-10	6.07741e-08
ORF529638	APIOS_SC843_c0_ORF:529638_i1	-3.46461	3.35398	9.12268e-10	6.07741e-08
ORF529324	APIOS_SC843_c0_ORF:529324_i1	-3.46461	3.35398	9.12268e-10	6.07741e-08
ORF529531	APIOS_SC843_c0_ORF:529531_i1	-3.46461	3.35398	9.12268e-10	6.07741e-08
ORF529387	APIOS_SC843_c0_ORF:529387_i1	-3.46461	3.35398	9.12268e-10	6.07741e-08
ORF529494	APIOS_SC843_c0_ORF:529494_i1	-3.46461	3.35398	9.12268e-10	6.07741e-08
ORF539756	APIOS_SC836_c0_ORF:539756_i1	3.28261	0.431692	9.87338e-10	6.57311e-08
ORF170376	APIOS_SC1051_c0_ORF:170376_i1	-6.11979	1.53532	1.05506e-09	7.01927e-08
ORF456594	APIOS_SC62_c0_ORF:456594_i1	2.57823	4.06964	1.0927e-09	7.21178e-08
ORF456973	APIOS_SC62_c0_ORF:456973_i1	2.57823	4.06964	1.0927e-09	7.21178e-08
ORF456894	APIOS_SC62_c0_ORF:456894_i1	2.57823	4.06964	1.0927e-09	7.21178e-08
ORF456473	APIOS_SC62_c0_ORF:456473_i1	2.57823	4.06964	1.0927e-09	7.21178e-08
ORF456655	APIOS_SC62_c0_ORF:456655_i1	2.57823	4.06964	1.0927e-09	7.21178e-08
ORF456355	APIOS_SC62_c0_ORF:456355_i1	2.57823	4.06964	1.0927e-09	7.21178e-08
ORF456295	APIOS_SC62_c0_ORF:456295_i1	2.57823	4.06964	1.0927e-09	7.21178e-08
ORF456534	APIOS_SC62_c0_ORF:456534_i1	2.57823	4.06964	1.0927e-09	7.21178e-08
ORF456833	APIOS_SC62_c0_ORF:456833_i1	2.57823	4.06964	1.0927e-09	7.21178e-08
ORF456413	APIOS_SC62_c0_ORF:456413_i1	2.57823	4.06964	1.0927e-09	7.21178e-08
ORF456774	APIOS_SC62_c0_ORF:456774_i1	2.57823	4.06964	1.0927e-09	7.21178e-08
ORF456715	APIOS_SC62_c0_ORF:456715_i1	2.57823	4.06964	1.0927e-09	7.21178e-08
ORF568360	APIOS_SC557_c0_ORF:568360_i1	-2.52419	4.14588	1.10222e-09	7.25528e-08
ORF568396	APIOS_SC557_c0_ORF:568396_i1	-2.52419	4.14588	1.10222e-09	7.25528e-08
ORF568384	APIOS_SC557_c0_ORF:568384_i1	-2.52419	4.14588	1.10222e-09	7.25528e-08
ORF568371	APIOS_SC557_c0_ORF:568371_i1	-2.52419	4.14588	1.10222e-09	7.25528e-08
ORF223953	APIOS_SC754_c0_ORF:223953_i1	-4.20603	6.03756	1.15539e-09	7.60029e-08
ORF222750	APIOS_SC767_c1_ORF:222750_i1	4.6097	0.264556	1.18662e-09	7.79021e-08
ORF222701	APIOS_SC767_c1_ORF:222701_i1	4.6097	0.264556	1.18662e-09	7.79021e-08
ORF222818	APIOS_SC767_c1_ORF:222818_i1	4.6097	0.264556	1.18662e-09	7.79021e-08
ORF124408	APIOS_SC476_c1_ORF:124408_i1	-7.72968	0.14832	1.22034e-09	8.00634e-08
ORF48519	APIOS_SC294_c0_ORF:48519_i1	-2.73389	1.04939	1.24976e-09	8.12959e-08
ORF48636	APIOS_SC294_c0_ORF:48636_i1	-2.73389	1.04939	1.24976e-09	8.12959e-08
ORF48460	APIOS_SC294_c0_ORF:48460_i1	-2.73389	1.04939	1.24976e-09	8.12959e-08
ORF48539	APIOS_SC294_c0_ORF:48539_i1	-2.73389	1.04939	1.24976e-09	8.12959e-08
ORF48656	APIOS_SC294_c0_ORF:48656_i1	-2.73389	1.04939	1.24976e-09	8.12959e-08
ORF48675	APIOS_SC294_c0_ORF:48675_i1	-2.73389	1.04939	1.24976e-09	8.12959e-08
ORF48618	APIOS_SC294_c0_ORF:48618_i1	-2.73389	1.04939	1.24976e-09	8.12959e-08
ORF48598	APIOS_SC294_c0_ORF:48598_i1	-2.73389	1.04939	1.24976e-09	8.12959e-08
ORF48713	APIOS_SC294_c0_ORF:48713_i1	-2.73389	1.04939	1.24976e-09	8.12959e-08
ORF48578	APIOS_SC294_c0_ORF:48578_i1	-2.73389	1.04939	1.24976e-09	8.12959e-08
ORF48558	APIOS_SC294_c0_ORF:48558_i1	-2.73389	1.04939	1.24976e-09	8.12959e-08
ORF48499	APIOS_SC294_c0_ORF:48499_i1	-2.73389	1.04939	1.24976e-09	8.12959e-08
ORF48695	APIOS_SC294_c0_ORF:48695_i1	-2.73389	1.04939	1.24976e-09	8.12959e-08
ORF498486	APIOS_SC25_c0_ORF:498486_i1	3.854	0.588401	1.25831e-09	8.17448e-08
ORF498502	APIOS_SC25_c0_ORF:498502_i1	3.854	0.588401	1.25831e-09	8.17448e-08
ORF463426	APIOS_SC11_c2_ORF:463426_i1	-8.08611	0.50043	1.27926e-09	8.30516e-08
ORF160302	APIOS_SC447_c0_ORF:160302_i1	3.18532	2.27127	1.29889e-09	8.41614e-08
ORF160268	APIOS_SC447_c0_ORF:160268_i1	3.18532	2.27127	1.29889e-09	8.41614e-08
ORF160292	APIOS_SC447_c0_ORF:160292_i1	3.18532	2.27127	1.29889e-09	8.41614e-08
ORF345825	APIOS_SC146_c0_ORF:345825_i1	-2.73673	3.90002	1.32918e-09	8.60116e-08
ORF345982	APIOS_SC146_c0_ORF:345982_i1	-2.73673	3.90002	1.32918e-09	8.60116e-08
ORF561794	APIOS_SC507_c0_ORF:561794_i1	7.76986	0.18715	1.401e-09	9.06003e-08
ORF317120	APIOS_SC175_c0_ORF:317120_i1	4.89215	1.78056	1.4275e-09	9.18763e-08
ORF213765	APIOS_SC607_c0_ORF:213765_i1	-3.66841	3.03359	1.42858e-09	9.18763e-08
ORF213968	APIOS_SC607_c0_ORF:213968_i1	-3.66841	3.03359	1.42858e-09	9.18763e-08
ORF275195	APIOS_SC389_c0_ORF:275195_i1	-3.59455	5.82328	1.43183e-09	9.18763e-08
ORF275066	APIOS_SC389_c0_ORF:275066_i1	-3.59455	5.82328	1.43183e-09	9.18763e-08
ORF275022	APIOS_SC389_c0_ORF:275022_i1	-3.59455	5.82328	1.43183e-09	9.18763e-08
ORF275153	APIOS_SC389_c0_ORF:275153_i1	-3.59455	5.82328	1.43183e-09	9.18763e-08
ORF275131	APIOS_SC389_c0_ORF:275131_i1	-3.59455	5.82328	1.43183e-09	9.18763e-08
ORF275174	APIOS_SC389_c0_ORF:275174_i1	-3.59455	5.82328	1.43183e-09	9.18763e-08
ORF275044	APIOS_SC389_c0_ORF:275044_i1	-3.59455	5.82328	1.43183e-09	9.18763e-08
ORF275087	APIOS_SC389_c0_ORF:275087_i1	-3.59455	5.82328	1.43183e-09	9.18763e-08
ORF275109	APIOS_SC389_c0_ORF:275109_i1	-3.59455	5.82328	1.43183e-09	9.18763e-08
ORF221514	APIOS_SC763_c1_ORF:221514_i1	2.94154	5.35509	1.45905e-09	9.34422e-08
ORF221482	APIOS_SC763_c1_ORF:221482_i1	2.94154	5.35509	1.45905e-09	9.34422e-08
ORF221546	APIOS_SC763_c1_ORF:221546_i1	2.94154	5.35509	1.45905e-09	9.34422e-08
ORF547363	APIOS_SC543_c0_ORF:547363_i1	6.78137	-0.6175	1.46599e-09	9.3826e-08
ORF526921	APIOS_SC888_c0_ORF:526921_i1	-3.74388	4.32713	1.53229e-09	9.72552e-08
ORF526860	APIOS_SC888_c0_ORF:526860_i1	-3.74388	4.32713	1.53229e-09	9.72552e-08
ORF527015	APIOS_SC888_c0_ORF:527015_i1	-3.74388	4.32713	1.53229e-09	9.72552e-08
ORF526952	APIOS_SC888_c0_ORF:526952_i1	-3.74388	4.32713	1.53229e-09	9.72552e-08
ORF526997	APIOS_SC888_c0_ORF:526997_i1	-3.74388	4.32713	1.53229e-09	9.72552e-08
ORF526840	APIOS_SC888_c0_ORF:526840_i1	-3.74388	4.32713	1.53229e-09	9.72552e-08
ORF526894	APIOS_SC888_c0_ORF:526894_i1	-3.74388	4.32713	1.53229e-09	9.72552e-08
ORF526987	APIOS_SC888_c0_ORF:526987_i1	-3.74388	4.32713	1.53229e-09	9.72552e-08
ORF526849	APIOS_SC888_c0_ORF:526849_i1	-3.74388	4.32713	1.53229e-09	9.72552e-08
ORF526931	APIOS_SC888_c0_ORF:526931_i1	-3.74388	4.32713	1.53229e-09	9.72552e-08
ORF526867	APIOS_SC888_c0_ORF:526867_i1	-3.74388	4.32713	1.53229e-09	9.72552e-08
ORF526942	APIOS_SC888_c0_ORF:526942_i1	-3.74388	4.32713	1.53229e-09	9.72552e-08
ORF526968	APIOS_SC888_c0_ORF:526968_i1	-3.74388	4.32713	1.53229e-09	9.72552e-08
ORF182802	APIOS_SC635_c0_ORF:182802_i1	5.46549	3.50024	1.55044e-09	9.83444e-08
ORF237034	APIOS_SC766_c0_ORF:237034_i1	-4.83496	2.0741	1.5811e-09	1.00225e-07
ORF442256	APIOS_SC1_c1_ORF:442256_i1	-3.51395	2.91146	1.60959e-09	1.01129e-07
ORF442350	APIOS_SC1_c1_ORF:442350_i1	-3.51395	2.91146	1.60959e-09	1.01129e-07
ORF442021	APIOS_SC1_c1_ORF:442021_i1	-3.51395	2.91146	1.60959e-09	1.01129e-07
ORF442303	APIOS_SC1_c1_ORF:442303_i1	-3.51395	2.91146	1.60959e-09	1.01129e-07
ORF442225	APIOS_SC1_c1_ORF:442225_i1	-3.51395	2.91146	1.60959e-09	1.01129e-07
ORF442319	APIOS_SC1_c1_ORF:442319_i1	-3.51395	2.91146	1.60959e-09	1.01129e-07
ORF442053	APIOS_SC1_c1_ORF:442053_i1	-3.51395	2.91146	1.60959e-09	1.01129e-07
ORF442411	APIOS_SC1_c1_ORF:442411_i1	-3.51395	2.91146	1.60959e-09	1.01129e-07
ORF442194	APIOS_SC1_c1_ORF:442194_i1	-3.51395	2.91146	1.60959e-09	1.01129e-07
ORF442132	APIOS_SC1_c1_ORF:442132_i1	-3.51395	2.91146	1.60959e-09	1.01129e-07
ORF442068	APIOS_SC1_c1_ORF:442068_i1	-3.51395	2.91146	1.60959e-09	1.01129e-07
ORF442208	APIOS_SC1_c1_ORF:442208_i1	-3.51395	2.91146	1.60959e-09	1.01129e-07
ORF442365	APIOS_SC1_c1_ORF:442365_i1	-3.51395	2.91146	1.60959e-09	1.01129e-07
ORF442006	APIOS_SC1_c1_ORF:442006_i1	-3.51395	2.91146	1.60959e-09	1.01129e-07
ORF568279	APIOS_SC511_c0_ORF:568279_i1	7.93811	0.336994	1.64202e-09	1.03101e-07
ORF492282	APIOS_SC4_c0_ORF:492282_i1	3.03182	1.70823	1.6568e-09	1.03963e-07
ORF542074	APIOS_SC850_c0_ORF:542074_i1	-3.29441	5.73773	1.73505e-09	1.08805e-07
ORF87698	APIOS_SC904_c0_ORF:87698_i1	7.34771	-0.169077	1.80715e-09	1.13183e-07
ORF87755	APIOS_SC904_c0_ORF:87755_i1	7.34771	-0.169077	1.80715e-09	1.13183e-07
ORF9847	APIOS_SC228_c0_ORF:9847_i1	7.41403	-0.112373	1.86452e-09	1.16703e-07
ORF507128	APIOS_SC79_c0_ORF:507128_i1	3.07113	4.50673	1.87892e-09	1.17456e-07
ORF507811	APIOS_SC79_c0_ORF:507811_i1	3.07113	4.50673	1.87892e-09	1.17456e-07
ORF557555	APIOS_SC544_c0_ORF:557555_i1	-2.04873	4.02717	1.9107e-09	1.17959e-07
ORF556666	APIOS_SC544_c0_ORF:556666_i1	-2.04873	4.02717	1.9107e-09	1.17959e-07
ORF558561	APIOS_SC544_c0_ORF:558561_i1	-2.04873	4.02717	1.9107e-09	1.17959e-07
ORF556944	APIOS_SC544_c0_ORF:556944_i1	-2.04873	4.02717	1.9107e-09	1.17959e-07
ORF556577	APIOS_SC544_c0_ORF:556577_i1	-2.04873	4.02717	1.9107e-09	1.17959e-07
ORF557090	APIOS_SC544_c0_ORF:557090_i1	-2.04873	4.02717	1.9107e-09	1.17959e-07
ORF557466	APIOS_SC544_c0_ORF:557466_i1	-2.04873	4.02717	1.9107e-09	1.17959e-07
ORF557368	APIOS_SC544_c0_ORF:557368_i1	-2.04873	4.02717	1.9107e-09	1.17959e-07
ORF558108	APIOS_SC544_c0_ORF:558108_i1	-2.04873	4.02717	1.9107e-09	1.17959e-07
ORF557853	APIOS_SC544_c0_ORF:557853_i1	-2.04873	4.02717	1.9107e-09	1.17959e-07
ORF557185	APIOS_SC544_c0_ORF:557185_i1	-2.04873	4.02717	1.9107e-09	1.17959e-07
ORF557667	APIOS_SC544_c0_ORF:557667_i1	-2.04873	4.02717	1.9107e-09	1.17959e-07
ORF558839	APIOS_SC544_c0_ORF:558839_i1	-2.04873	4.02717	1.9107e-09	1.17959e-07
ORF556760	APIOS_SC544_c0_ORF:556760_i1	-2.04873	4.02717	1.9107e-09	1.17959e-07
ORF556849	APIOS_SC544_c0_ORF:556849_i1	-2.04873	4.02717	1.9107e-09	1.17959e-07
ORF557270	APIOS_SC544_c0_ORF:557270_i1	-2.04873	4.02717	1.9107e-09	1.17959e-07
ORF558475	APIOS_SC544_c0_ORF:558475_i1	-2.04873	4.02717	1.9107e-09	1.17959e-07
ORF558384	APIOS_SC544_c0_ORF:558384_i1	-2.04873	4.02717	1.9107e-09	1.17959e-07
ORF557764	APIOS_SC544_c0_ORF:557764_i1	-2.04873	4.02717	1.9107e-09	1.17959e-07
ORF558653	APIOS_SC544_c0_ORF:558653_i1	-2.04873	4.02717	1.9107e-09	1.17959e-07
ORF44283	APIOS_SC277_c0_ORF:44283_i1	-2.06012	4.62688	2.0489e-09	1.26413e-07
ORF85028	APIOS_SC907_c0_ORF:85028_i1	4.20766	6.32878	2.13418e-09	1.31592e-07
ORF236426	APIOS_SC728_c0_ORF:236426_i1	4.16646	-0.213385	2.17363e-09	1.33859e-07
ORF236354	APIOS_SC728_c0_ORF:236354_i1	4.16646	-0.213385	2.17363e-09	1.33859e-07
ORF364594	APIOS_SC116_c0_ORF:364594_i1	-5.10184	-0.00479681	2.20972e-09	1.35997e-07
ORF548500	APIOS_SC546_c0_ORF:548500_i1	-3.29842	3.25843	2.26468e-09	1.39035e-07
ORF548679	APIOS_SC546_c0_ORF:548679_i1	-3.29842	3.25843	2.26468e-09	1.39035e-07
ORF548428	APIOS_SC546_c0_ORF:548428_i1	-3.29842	3.25843	2.26468e-09	1.39035e-07
ORF548445	APIOS_SC546_c0_ORF:548445_i1	-3.29842	3.25843	2.26468e-09	1.39035e-07
ORF220074	APIOS_SC631_c0_ORF:220074_i1	-3.57691	-0.0759642	2.3965e-09	1.46045e-07
ORF219941	APIOS_SC631_c0_ORF:219941_i1	-3.57691	-0.0759642	2.3965e-09	1.46045e-07
ORF219871	APIOS_SC631_c0_ORF:219871_i1	-3.57691	-0.0759642	2.3965e-09	1.46045e-07
ORF220185	APIOS_SC631_c0_ORF:220185_i1	-3.57691	-0.0759642	2.3965e-09	1.46045e-07
ORF220118	APIOS_SC631_c0_ORF:220118_i1	-3.57691	-0.0759642	2.3965e-09	1.46045e-07
ORF220011	APIOS_SC631_c0_ORF:220011_i1	-3.57691	-0.0759642	2.3965e-09	1.46045e-07
ORF219917	APIOS_SC631_c0_ORF:219917_i1	-3.57691	-0.0759642	2.3965e-09	1.46045e-07
ORF220140	APIOS_SC631_c0_ORF:220140_i1	-3.57691	-0.0759642	2.3965e-09	1.46045e-07
ORF220049	APIOS_SC631_c0_ORF:220049_i1	-3.57691	-0.0759642	2.3965e-09	1.46045e-07
ORF219987	APIOS_SC631_c0_ORF:219987_i1	-3.57691	-0.0759642	2.3965e-09	1.46045e-07
ORF219825	APIOS_SC631_c0_ORF:219825_i1	-3.57691	-0.0759642	2.3965e-09	1.46045e-07
ORF219848	APIOS_SC631_c0_ORF:219848_i1	-3.57691	-0.0759642	2.3965e-09	1.46045e-07
ORF587125	APIOS_SC549_c0_ORF:587125_i1	2.74032	4.08487	2.45889e-09	1.49756e-07
ORF70481	APIOS_SC1297_c0_ORF:70481_i1	4.4429	7.79645	2.50908e-09	1.52625e-07
ORF70429	APIOS_SC1297_c0_ORF:70429_i1	4.4429	7.79645	2.50908e-09	1.52625e-07
ORF548256	APIOS_SC546_c0_ORF:548256_i1	-3.81131	0.645204	2.6715e-09	1.62406e-07
ORF347664	APIOS_SC135_c0_ORF:347664_i1	-3.49153	3.71477	2.72236e-09	1.63597e-07
ORF346971	APIOS_SC135_c0_ORF:346971_i1	-3.49153	3.71477	2.72236e-09	1.63597e-07
ORF347580	APIOS_SC135_c0_ORF:347580_i1	-3.49153	3.71477	2.72236e-09	1.63597e-07
ORF347136	APIOS_SC135_c0_ORF:347136_i1	-3.49153	3.71477	2.72236e-09	1.63597e-07
ORF347437	APIOS_SC135_c0_ORF:347437_i1	-3.49153	3.71477	2.72236e-09	1.63597e-07
ORF347956	APIOS_SC135_c0_ORF:347956_i1	-3.49153	3.71477	2.72236e-09	1.63597e-07
ORF347198	APIOS_SC135_c0_ORF:347198_i1	-3.49153	3.71477	2.72236e-09	1.63597e-07
ORF347157	APIOS_SC135_c0_ORF:347157_i1	-3.49153	3.71477	2.72236e-09	1.63597e-07
ORF347914	APIOS_SC135_c0_ORF:347914_i1	-3.49153	3.71477	2.72236e-09	1.63597e-07
ORF347816	APIOS_SC135_c0_ORF:347816_i1	-3.49153	3.71477	2.72236e-09	1.63597e-07
ORF347115	APIOS_SC135_c0_ORF:347115_i1	-3.49153	3.71477	2.72236e-09	1.63597e-07
ORF347241	APIOS_SC135_c0_ORF:347241_i1	-3.49153	3.71477	2.72236e-09	1.63597e-07
ORF347486	APIOS_SC135_c0_ORF:347486_i1	-3.49153	3.71477	2.72236e-09	1.63597e-07
ORF347073	APIOS_SC135_c0_ORF:347073_i1	-3.49153	3.71477	2.72236e-09	1.63597e-07
ORF347621	APIOS_SC135_c0_ORF:347621_i1	-3.49153	3.71477	2.72236e-09	1.63597e-07
ORF347764	APIOS_SC135_c0_ORF:347764_i1	-3.49153	3.71477	2.72236e-09	1.63597e-07
ORF347554	APIOS_SC135_c0_ORF:347554_i1	-3.49153	3.71477	2.72236e-09	1.63597e-07
ORF347995	APIOS_SC135_c0_ORF:347995_i1	-3.49153	3.71477	2.72236e-09	1.63597e-07
ORF347281	APIOS_SC135_c0_ORF:347281_i1	-3.49153	3.71477	2.72236e-09	1.63597e-07
ORF237870	APIOS_SC793_c0_ORF:237870_i1	-3.24122	4.08711	2.77134e-09	1.66439e-07
ORF583989	APIOS_SC506_c7_ORF:583989_i1	-2.94796	2.65046	2.82817e-09	1.69137e-07
ORF583999	APIOS_SC506_c7_ORF:583999_i1	-2.94796	2.65046	2.82817e-09	1.69137e-07
ORF584029	APIOS_SC506_c7_ORF:584029_i1	-2.94796	2.65046	2.82817e-09	1.69137e-07
ORF584009	APIOS_SC506_c7_ORF:584009_i1	-2.94796	2.65046	2.82817e-09	1.69137e-07
ORF584020	APIOS_SC506_c7_ORF:584020_i1	-2.94796	2.65046	2.82817e-09	1.69137e-07
ORF583966	APIOS_SC506_c7_ORF:583966_i1	-2.94796	2.65046	2.82817e-09	1.69137e-07
ORF583978	APIOS_SC506_c7_ORF:583978_i1	-2.94796	2.65046	2.82817e-09	1.69137e-07
ORF27603	APIOS_SC202_c0_ORF:27603_i1	-3.90678	6.96542	3.07714e-09	1.81731e-07
ORF27312	APIOS_SC202_c0_ORF:27312_i1	-3.90678	6.96542	3.07714e-09	1.81731e-07
ORF27724	APIOS_SC202_c0_ORF:27724_i1	-3.90678	6.96542	3.07714e-09	1.81731e-07
ORF27812	APIOS_SC202_c0_ORF:27812_i1	-3.90678	6.96542	3.07714e-09	1.81731e-07
ORF27100	APIOS_SC202_c0_ORF:27100_i1	-3.90678	6.96542	3.07714e-09	1.81731e-07
ORF27506	APIOS_SC202_c0_ORF:27506_i1	-3.90678	6.96542	3.07714e-09	1.81731e-07
ORF27385	APIOS_SC202_c0_ORF:27385_i1	-3.90678	6.96542	3.07714e-09	1.81731e-07
ORF27285	APIOS_SC202_c0_ORF:27285_i1	-3.90678	6.96542	3.07714e-09	1.81731e-07
ORF27769	APIOS_SC202_c0_ORF:27769_i1	-3.90678	6.96542	3.07714e-09	1.81731e-07
ORF27246	APIOS_SC202_c0_ORF:27246_i1	-3.90678	6.96542	3.07714e-09	1.81731e-07
ORF27476	APIOS_SC202_c0_ORF:27476_i1	-3.90678	6.96542	3.07714e-09	1.81731e-07
ORF27692	APIOS_SC202_c0_ORF:27692_i1	-3.90678	6.96542	3.07714e-09	1.81731e-07
ORF27649	APIOS_SC202_c0_ORF:27649_i1	-3.90678	6.96542	3.07714e-09	1.81731e-07
ORF27178	APIOS_SC202_c0_ORF:27178_i1	-3.90678	6.96542	3.07714e-09	1.81731e-07
ORF27046	APIOS_SC202_c0_ORF:27046_i1	-3.90678	6.96542	3.07714e-09	1.81731e-07
ORF27074	APIOS_SC202_c0_ORF:27074_i1	-3.90678	6.96542	3.07714e-09	1.81731e-07
ORF27432	APIOS_SC202_c0_ORF:27432_i1	-3.90678	6.96542	3.07714e-09	1.81731e-07
ORF27537	APIOS_SC202_c0_ORF:27537_i1	-3.90678	6.96542	3.07714e-09	1.81731e-07
ORF27340	APIOS_SC202_c0_ORF:27340_i1	-3.90678	6.96542	3.07714e-09	1.81731e-07
ORF27576	APIOS_SC202_c0_ORF:27576_i1	-3.90678	6.96542	3.07714e-09	1.81731e-07
ORF27144	APIOS_SC202_c0_ORF:27144_i1	-3.90678	6.96542	3.07714e-09	1.81731e-07
ORF12254	APIOS_SC217_c2_ORF:12254_i1	-3.18577	2.23465	3.14143e-09	1.8454e-07
ORF12296	APIOS_SC217_c2_ORF:12296_i1	-3.18577	2.23465	3.14143e-09	1.8454e-07
ORF12276	APIOS_SC217_c2_ORF:12276_i1	-3.18577	2.23465	3.14143e-09	1.8454e-07
ORF12346	APIOS_SC217_c2_ORF:12346_i1	-3.18577	2.23465	3.14143e-09	1.8454e-07
ORF12411	APIOS_SC217_c2_ORF:12411_i1	-3.18577	2.23465	3.14143e-09	1.8454e-07
ORF12312	APIOS_SC217_c2_ORF:12312_i1	-3.18577	2.23465	3.14143e-09	1.8454e-07
ORF12432	APIOS_SC217_c2_ORF:12432_i1	-3.18577	2.23465	3.14143e-09	1.8454e-07
ORF12329	APIOS_SC217_c2_ORF:12329_i1	-3.18577	2.23465	3.14143e-09	1.8454e-07
ORF12376	APIOS_SC217_c2_ORF:12376_i1	-3.18577	2.23465	3.14143e-09	1.8454e-07
ORF179397	APIOS_SC1487_c0_ORF:179397_i1	2.71546	2.5516	3.18927e-09	1.8724e-07
ORF535758	APIOS_SC855_c0_ORF:535758_i1	6.92247	-0.505348	3.20522e-09	1.87877e-07
ORF535200	APIOS_SC855_c0_ORF:535200_i1	6.92247	-0.505348	3.20522e-09	1.87877e-07
ORF307053	APIOS_SC350_c0_ORF:307053_i1	3.36606	0.320991	3.20957e-09	1.87877e-07
ORF307210	APIOS_SC350_c0_ORF:307210_i1	3.36606	0.320991	3.20957e-09	1.87877e-07
ORF307219	APIOS_SC350_c0_ORF:307219_i1	3.36606	0.320991	3.20957e-09	1.87877e-07
ORF328331	APIOS_SC197_c0_ORF:328331_i1	-2.83178	6.33429	3.21399e-09	1.88025e-07
ORF220472	APIOS_SC667_c1_ORF:220472_i1	-2.28017	5.15515	3.45967e-09	2.0216e-07
ORF220474	APIOS_SC667_c1_ORF:220474_i1	-2.28017	5.15515	3.45967e-09	2.0216e-07
ORF7502	APIOS_SC239_c1_ORF:7502_i1	-5.2292	1.38131	3.58181e-09	2.08561e-07
ORF7869	APIOS_SC239_c1_ORF:7869_i1	-5.2292	1.38131	3.58181e-09	2.08561e-07
ORF7657	APIOS_SC239_c1_ORF:7657_i1	-5.2292	1.38131	3.58181e-09	2.08561e-07
ORF7625	APIOS_SC239_c1_ORF:7625_i1	-5.2292	1.38131	3.58181e-09	2.08561e-07
ORF8056	APIOS_SC239_c1_ORF:8056_i1	-5.2292	1.38131	3.58181e-09	2.08561e-07
ORF7937	APIOS_SC239_c1_ORF:7937_i1	-5.2292	1.38131	3.58181e-09	2.08561e-07
ORF328098	APIOS_SC127_c0_ORF:328098_i1	-5.68401	4.10197	3.78834e-09	2.20458e-07
ORF349422	APIOS_SC191_c0_ORF:349422_i1	-4.44963	0.335824	3.8002e-09	2.20502e-07
ORF349348	APIOS_SC191_c0_ORF:349348_i1	-4.44963	0.335824	3.8002e-09	2.20502e-07
ORF349372	APIOS_SC191_c0_ORF:349372_i1	-4.44963	0.335824	3.8002e-09	2.20502e-07
ORF349471	APIOS_SC191_c0_ORF:349471_i1	-4.44963	0.335824	3.8002e-09	2.20502e-07
ORF349301	APIOS_SC191_c0_ORF:349301_i1	-4.44963	0.335824	3.8002e-09	2.20502e-07
ORF118296	APIOS_SC444_c0_ORF:118296_i1	6.65415	-0.717593	3.98268e-09	2.30956e-07
ORF86478	APIOS_SC910_c0_ORF:86478_i1	-6.66616	-0.71264	4.00993e-09	2.31995e-07
ORF86412	APIOS_SC910_c0_ORF:86412_i1	-6.66616	-0.71264	4.00993e-09	2.31995e-07
ORF86422	APIOS_SC910_c0_ORF:86422_i1	-6.66616	-0.71264	4.00993e-09	2.31995e-07
ORF86402	APIOS_SC910_c0_ORF:86402_i1	-6.66616	-0.71264	4.00993e-09	2.31995e-07
ORF92435	APIOS_SC1101_c0_ORF:92435_i1	7.09784	-0.370901	4.25906e-09	2.45978e-07
ORF92403	APIOS_SC1101_c0_ORF:92403_i1	7.09784	-0.370901	4.25906e-09	2.45978e-07
ORF92450	APIOS_SC1101_c0_ORF:92450_i1	7.09784	-0.370901	4.25906e-09	2.45978e-07
ORF368745	APIOS_SC123_c0_ORF:368745_i1	4.35963	0.338505	4.36957e-09	2.52215e-07
ORF261206	APIOS_SC390_c0_ORF:261206_i1	2.6308	1.45719	4.54834e-09	2.62381e-07
ORF87915	APIOS_SC943_c0_ORF:87915_i1	-5.62343	2.89484	4.60164e-09	2.64994e-07
ORF87926	APIOS_SC943_c0_ORF:87926_i1	-5.62343	2.89484	4.60164e-09	2.64994e-07
ORF87947	APIOS_SC943_c0_ORF:87947_i1	-5.62343	2.89484	4.60164e-09	2.64994e-07
ORF189994	APIOS_SC609_c1_ORF:189994_i1	2.88701	0.970526	4.67116e-09	2.68221e-07
ORF189979	APIOS_SC609_c1_ORF:189979_i1	2.88701	0.970526	4.67116e-09	2.68221e-07
ORF190014	APIOS_SC609_c1_ORF:190014_i1	2.88701	0.970526	4.67116e-09	2.68221e-07
ORF190033	APIOS_SC609_c1_ORF:190033_i1	2.88701	0.970526	4.67116e-09	2.68221e-07
ORF189965	APIOS_SC609_c1_ORF:189965_i1	2.88701	0.970526	4.67116e-09	2.68221e-07
ORF450458	APIOS_SC28_c0_ORF:450458_i1	-2.81408	3.74092	4.72276e-09	2.68763e-07
ORF450379	APIOS_SC28_c0_ORF:450379_i1	-2.81408	3.74092	4.72276e-09	2.68763e-07
ORF450309	APIOS_SC28_c0_ORF:450309_i1	-2.81408	3.74092	4.72276e-09	2.68763e-07
ORF450341	APIOS_SC28_c0_ORF:450341_i1	-2.81408	3.74092	4.72276e-09	2.68763e-07
ORF195364	APIOS_SC684_c0_ORF:195364_i1	-2.90401	2.62858	4.76387e-09	2.68763e-07
ORF195188	APIOS_SC684_c0_ORF:195188_i1	-2.90401	2.62858	4.76387e-09	2.68763e-07
ORF195397	APIOS_SC684_c0_ORF:195397_i1	-2.90401	2.62858	4.76387e-09	2.68763e-07
ORF195525	APIOS_SC684_c0_ORF:195525_i1	-2.90401	2.62858	4.76387e-09	2.68763e-07
ORF195461	APIOS_SC684_c0_ORF:195461_i1	-2.90401	2.62858	4.76387e-09	2.68763e-07
ORF195557	APIOS_SC684_c0_ORF:195557_i1	-2.90401	2.62858	4.76387e-09	2.68763e-07
ORF194934	APIOS_SC684_c0_ORF:194934_i1	-2.90401	2.62858	4.76387e-09	2.68763e-07
ORF194966	APIOS_SC684_c0_ORF:194966_i1	-2.90401	2.62858	4.76387e-09	2.68763e-07
ORF195270	APIOS_SC684_c0_ORF:195270_i1	-2.90401	2.62858	4.76387e-09	2.68763e-07
ORF195156	APIOS_SC684_c0_ORF:195156_i1	-2.90401	2.62858	4.76387e-09	2.68763e-07
ORF194997	APIOS_SC684_c0_ORF:194997_i1	-2.90401	2.62858	4.76387e-09	2.68763e-07
ORF195240	APIOS_SC684_c0_ORF:195240_i1	-2.90401	2.62858	4.76387e-09	2.68763e-07
ORF195029	APIOS_SC684_c0_ORF:195029_i1	-2.90401	2.62858	4.76387e-09	2.68763e-07
ORF195093	APIOS_SC684_c0_ORF:195093_i1	-2.90401	2.62858	4.76387e-09	2.68763e-07
ORF195124	APIOS_SC684_c0_ORF:195124_i1	-2.90401	2.62858	4.76387e-09	2.68763e-07
ORF195332	APIOS_SC684_c0_ORF:195332_i1	-2.90401	2.62858	4.76387e-09	2.68763e-07
ORF195302	APIOS_SC684_c0_ORF:195302_i1	-2.90401	2.62858	4.76387e-09	2.68763e-07
ORF195429	APIOS_SC684_c0_ORF:195429_i1	-2.90401	2.62858	4.76387e-09	2.68763e-07
ORF195493	APIOS_SC684_c0_ORF:195493_i1	-2.90401	2.62858	4.76387e-09	2.68763e-07
ORF195060	APIOS_SC684_c0_ORF:195060_i1	-2.90401	2.62858	4.76387e-09	2.68763e-07
ORF181496	APIOS_SC1402_c0_ORF:181496_i1	-3.264	2.93265	4.77734e-09	2.68763e-07
ORF181543	APIOS_SC1402_c0_ORF:181543_i1	-3.264	2.93265	4.77734e-09	2.68763e-07
ORF181550	APIOS_SC1402_c0_ORF:181550_i1	-3.264	2.93265	4.77734e-09	2.68763e-07
ORF181527	APIOS_SC1402_c0_ORF:181527_i1	-3.264	2.93265	4.77734e-09	2.68763e-07
ORF181480	APIOS_SC1402_c0_ORF:181480_i1	-3.264	2.93265	4.77734e-09	2.68763e-07
ORF181473	APIOS_SC1402_c0_ORF:181473_i1	-3.264	2.93265	4.77734e-09	2.68763e-07
ORF181534	APIOS_SC1402_c0_ORF:181534_i1	-3.264	2.93265	4.77734e-09	2.68763e-07
ORF181513	APIOS_SC1402_c0_ORF:181513_i1	-3.264	2.93265	4.77734e-09	2.68763e-07
ORF181520	APIOS_SC1402_c0_ORF:181520_i1	-3.264	2.93265	4.77734e-09	2.68763e-07
ORF181490	APIOS_SC1402_c0_ORF:181490_i1	-3.264	2.93265	4.77734e-09	2.68763e-07
ORF181504	APIOS_SC1402_c0_ORF:181504_i1	-3.264	2.93265	4.77734e-09	2.68763e-07
ORF174404	APIOS_SC1063_c0_ORF:174404_i1	-2.83809	1.59163	4.78066e-09	2.68763e-07
ORF174413	APIOS_SC1063_c0_ORF:174413_i1	-2.83809	1.59163	4.78066e-09	2.68763e-07
ORF84557	APIOS_SC968_c0_ORF:84557_i1	7.44115	-0.0950106	4.78927e-09	2.68943e-07
ORF84592	APIOS_SC968_c0_ORF:84592_i1	7.44115	-0.0950106	4.78927e-09	2.68943e-07
ORF326889	APIOS_SC188_c0_ORF:326889_i1	-3.41246	5.80634	5.03653e-09	2.77822e-07
ORF326943	APIOS_SC188_c0_ORF:326943_i1	-3.41246	5.80634	5.03653e-09	2.77822e-07
ORF326932	APIOS_SC188_c0_ORF:326932_i1	-3.41246	5.80634	5.03653e-09	2.77822e-07
ORF507606	APIOS_SC79_c0_ORF:507606_i1	3.44874	3.0551	5.05079e-09	2.77822e-07
ORF507357	APIOS_SC79_c0_ORF:507357_i1	3.44874	3.0551	5.05079e-09	2.77822e-07
ORF507380	APIOS_SC79_c0_ORF:507380_i1	3.44874	3.0551	5.05079e-09	2.77822e-07
ORF507300	APIOS_SC79_c0_ORF:507300_i1	3.44874	3.0551	5.05079e-09	2.77822e-07
ORF506968	APIOS_SC79_c0_ORF:506968_i1	3.44874	3.0551	5.05079e-09	2.77822e-07
ORF507673	APIOS_SC79_c0_ORF:507673_i1	3.44874	3.0551	5.05079e-09	2.77822e-07
ORF507459	APIOS_SC79_c0_ORF:507459_i1	3.44874	3.0551	5.05079e-09	2.77822e-07
ORF507024	APIOS_SC79_c0_ORF:507024_i1	3.44874	3.0551	5.05079e-09	2.77822e-07
ORF506995	APIOS_SC79_c0_ORF:506995_i1	3.44874	3.0551	5.05079e-09	2.77822e-07
ORF507860	APIOS_SC79_c0_ORF:507860_i1	3.44874	3.0551	5.05079e-09	2.77822e-07
ORF507547	APIOS_SC79_c0_ORF:507547_i1	3.44874	3.0551	5.05079e-09	2.77822e-07
ORF507427	APIOS_SC79_c0_ORF:507427_i1	3.44874	3.0551	5.05079e-09	2.77822e-07
ORF507240	APIOS_SC79_c0_ORF:507240_i1	3.44874	3.0551	5.05079e-09	2.77822e-07
ORF507207	APIOS_SC79_c0_ORF:507207_i1	3.44874	3.0551	5.05079e-09	2.77822e-07
ORF507058	APIOS_SC79_c0_ORF:507058_i1	3.44874	3.0551	5.05079e-09	2.77822e-07
ORF506880	APIOS_SC79_c0_ORF:506880_i1	3.44874	3.0551	5.05079e-09	2.77822e-07
ORF507148	APIOS_SC79_c0_ORF:507148_i1	3.44874	3.0551	5.05079e-09	2.77822e-07
ORF507830	APIOS_SC79_c0_ORF:507830_i1	3.44874	3.0551	5.05079e-09	2.77822e-07
ORF507274	APIOS_SC79_c0_ORF:507274_i1	3.44874	3.0551	5.05079e-09	2.77822e-07
ORF507094	APIOS_SC79_c0_ORF:507094_i1	3.44874	3.0551	5.05079e-09	2.77822e-07
ORF507333	APIOS_SC79_c0_ORF:507333_i1	3.44874	3.0551	5.05079e-09	2.77822e-07
ORF506911	APIOS_SC79_c0_ORF:506911_i1	3.44874	3.0551	5.05079e-09	2.77822e-07
ORF507517	APIOS_SC79_c0_ORF:507517_i1	3.44874	3.0551	5.05079e-09	2.77822e-07
ORF507741	APIOS_SC79_c0_ORF:507741_i1	3.44874	3.0551	5.05079e-09	2.77822e-07
ORF506844	APIOS_SC79_c0_ORF:506844_i1	3.44874	3.0551	5.05079e-09	2.77822e-07
ORF507577	APIOS_SC79_c0_ORF:507577_i1	3.44874	3.0551	5.05079e-09	2.77822e-07
ORF506936	APIOS_SC79_c0_ORF:506936_i1	3.44874	3.0551	5.05079e-09	2.77822e-07
ORF507404	APIOS_SC79_c0_ORF:507404_i1	3.44874	3.0551	5.05079e-09	2.77822e-07
ORF507178	APIOS_SC79_c0_ORF:507178_i1	3.44874	3.0551	5.05079e-09	2.77822e-07
ORF507483	APIOS_SC79_c0_ORF:507483_i1	3.44874	3.0551	5.05079e-09	2.77822e-07
ORF507779	APIOS_SC79_c0_ORF:507779_i1	3.44874	3.0551	5.05079e-09	2.77822e-07
ORF506816	APIOS_SC79_c0_ORF:506816_i1	3.44874	3.0551	5.05079e-09	2.77822e-07
ORF507635	APIOS_SC79_c0_ORF:507635_i1	3.44874	3.0551	5.05079e-09	2.77822e-07
ORF507704	APIOS_SC79_c0_ORF:507704_i1	3.44874	3.0551	5.05079e-09	2.77822e-07
ORF301727	APIOS_SC307_c0_ORF:301727_i1	4.11152	1.18894	5.18954e-09	2.8498e-07
ORF301613	APIOS_SC307_c0_ORF:301613_i1	4.11152	1.18894	5.18954e-09	2.8498e-07
ORF301211	APIOS_SC307_c0_ORF:301211_i1	4.11152	1.18894	5.18954e-09	2.8498e-07
ORF67321	APIOS_SC1206_c0_ORF:67321_i1	3.36216	0.257157	5.84476e-09	3.17975e-07
ORF67612	APIOS_SC1206_c0_ORF:67612_i1	3.36216	0.257157	5.84476e-09	3.17975e-07
ORF67540	APIOS_SC1206_c0_ORF:67540_i1	3.36216	0.257157	5.84476e-09	3.17975e-07
ORF67394	APIOS_SC1206_c0_ORF:67394_i1	3.36216	0.257157	5.84476e-09	3.17975e-07
ORF67686	APIOS_SC1206_c0_ORF:67686_i1	3.36216	0.257157	5.84476e-09	3.17975e-07
ORF67576	APIOS_SC1206_c0_ORF:67576_i1	3.36216	0.257157	5.84476e-09	3.17975e-07
ORF67794	APIOS_SC1206_c0_ORF:67794_i1	3.36216	0.257157	5.84476e-09	3.17975e-07
ORF67832	APIOS_SC1206_c0_ORF:67832_i1	3.36216	0.257157	5.84476e-09	3.17975e-07
ORF67431	APIOS_SC1206_c0_ORF:67431_i1	3.36216	0.257157	5.84476e-09	3.17975e-07
ORF67651	APIOS_SC1206_c0_ORF:67651_i1	3.36216	0.257157	5.84476e-09	3.17975e-07
ORF67504	APIOS_SC1206_c0_ORF:67504_i1	3.36216	0.257157	5.84476e-09	3.17975e-07
ORF67869	APIOS_SC1206_c0_ORF:67869_i1	3.36216	0.257157	5.84476e-09	3.17975e-07
ORF67904	APIOS_SC1206_c0_ORF:67904_i1	3.36216	0.257157	5.84476e-09	3.17975e-07
ORF67723	APIOS_SC1206_c0_ORF:67723_i1	3.36216	0.257157	5.84476e-09	3.17975e-07
ORF67468	APIOS_SC1206_c0_ORF:67468_i1	3.36216	0.257157	5.84476e-09	3.17975e-07
ORF67358	APIOS_SC1206_c0_ORF:67358_i1	3.36216	0.257157	5.84476e-09	3.17975e-07
ORF67759	APIOS_SC1206_c0_ORF:67759_i1	3.36216	0.257157	5.84476e-09	3.17975e-07
ORF467052	APIOS_SC8_c0_ORF:467052_i1	-3.95619	0.00559827	6.19615e-09	3.36355e-07
ORF467019	APIOS_SC8_c0_ORF:467019_i1	-3.95619	0.00559827	6.19615e-09	3.36355e-07
ORF467045	APIOS_SC8_c0_ORF:467045_i1	-3.95619	0.00559827	6.19615e-09	3.36355e-07
ORF467060	APIOS_SC8_c0_ORF:467060_i1	-3.95619	0.00559827	6.19615e-09	3.36355e-07
ORF60283	APIOS_SC206_c0_ORF:60283_i1	5.44693	2.91195	6.21508e-09	3.37199e-07
ORF158745	APIOS_SC445_c3_ORF:158745_i1	2.5922	1.52247	6.26378e-09	3.3947e-07
ORF158711	APIOS_SC445_c3_ORF:158711_i1	2.5922	1.52247	6.26378e-09	3.3947e-07
ORF221550	APIOS_SC763_c1_ORF:221550_i1	2.89724	4.78968	6.48377e-09	3.50819e-07
ORF221485	APIOS_SC763_c1_ORF:221485_i1	2.89724	4.78968	6.48377e-09	3.50819e-07
ORF221518	APIOS_SC763_c1_ORF:221518_i1	2.89724	4.78968	6.48377e-09	3.50819e-07
ORF19692	APIOS_SC267_c0_ORF:19692_i1	-8.218	0.60754	6.68611e-09	3.61374e-07
ORF19668	APIOS_SC267_c0_ORF:19668_i1	-8.218	0.60754	6.68611e-09	3.61374e-07
ORF221486	APIOS_SC763_c1_ORF:221486_i1	2.83337	4.0617	6.77773e-09	3.65729e-07
ORF221551	APIOS_SC763_c1_ORF:221551_i1	2.83337	4.0617	6.77773e-09	3.65729e-07
ORF221519	APIOS_SC763_c1_ORF:221519_i1	2.83337	4.0617	6.77773e-09	3.65729e-07
ORF127284	APIOS_SC437_c0_ORF:127284_i1	-4.61261	0.271323	7.16269e-09	3.86082e-07
ORF127266	APIOS_SC437_c0_ORF:127266_i1	-4.61261	0.271323	7.16269e-09	3.86082e-07
ORF498239	APIOS_SC0_c0_ORF:498239_i1	2.9769	3.0872	7.39287e-09	3.98058e-07
ORF498252	APIOS_SC0_c0_ORF:498252_i1	2.9769	3.0872	7.39287e-09	3.98058e-07
ORF240778	APIOS_SC751_c0_ORF:240778_i1	2.37663	1.84246	7.58017e-09	4.07701e-07
ORF240887	APIOS_SC751_c0_ORF:240887_i1	2.37663	1.84246	7.58017e-09	4.07701e-07
ORF565113	APIOS_SC586_c0_ORF:565113_i1	3.48418	3.69249	7.78611e-09	4.18324e-07
ORF565142	APIOS_SC586_c0_ORF:565142_i1	3.48418	3.69249	7.78611e-09	4.18324e-07
ORF569071	APIOS_SC534_c0_ORF:569071_i1	-3.63192	4.95541	8.24453e-09	4.40573e-07
ORF568938	APIOS_SC534_c0_ORF:568938_i1	-3.63192	4.95541	8.24453e-09	4.40573e-07
ORF568693	APIOS_SC534_c0_ORF:568693_i1	-3.63192	4.95541	8.24453e-09	4.40573e-07
ORF568629	APIOS_SC534_c0_ORF:568629_i1	-3.63192	4.95541	8.24453e-09	4.40573e-07
ORF568740	APIOS_SC534_c0_ORF:568740_i1	-3.63192	4.95541	8.24453e-09	4.40573e-07
ORF568519	APIOS_SC534_c0_ORF:568519_i1	-3.63192	4.95541	8.24453e-09	4.40573e-07
ORF569119	APIOS_SC534_c0_ORF:569119_i1	-3.63192	4.95541	8.24453e-09	4.40573e-07
ORF568565	APIOS_SC534_c0_ORF:568565_i1	-3.63192	4.95541	8.24453e-09	4.40573e-07
ORF568850	APIOS_SC534_c0_ORF:568850_i1	-3.63192	4.95541	8.24453e-09	4.40573e-07
ORF568984	APIOS_SC534_c0_ORF:568984_i1	-3.63192	4.95541	8.24453e-09	4.40573e-07
ORF485703	APIOS_SC34_c0_ORF:485703_i1	2.25954	3.75353	8.76818e-09	4.68052e-07
ORF485898	APIOS_SC34_c0_ORF:485898_i1	2.25954	3.75353	8.76818e-09	4.68052e-07
ORF481279	APIOS_SC68_c0_ORF:481279_i1	2.31825	3.94092	8.95311e-09	4.77411e-07
ORF481276	APIOS_SC68_c0_ORF:481276_i1	2.31825	3.94092	8.95311e-09	4.77411e-07
ORF263876	APIOS_SC324_c1_ORF:263876_i1	-2.11408	6.94808	9.00916e-09	4.80142e-07
ORF323535	APIOS_SC134_c0_ORF:323535_i1	2.96975	1.24289	9.51293e-09	5.05635e-07
ORF323127	APIOS_SC134_c0_ORF:323127_i1	2.96975	1.24289	9.51293e-09	5.05635e-07
ORF323600	APIOS_SC134_c0_ORF:323600_i1	2.96975	1.24289	9.51293e-09	5.05635e-07
ORF322897	APIOS_SC134_c0_ORF:322897_i1	2.96975	1.24289	9.51293e-09	5.05635e-07
ORF323167	APIOS_SC134_c0_ORF:323167_i1	2.96975	1.24289	9.51293e-09	5.05635e-07
ORF244886	APIOS_SC726_c1_ORF:244886_i1	6.52985	-0.305009	9.74651e-09	5.17774e-07
ORF20560	APIOS_SC208_c0_ORF:20560_i1	-2.64716	6.04909	1.01741e-08	5.402e-07
ORF212540	APIOS_SC626_c0_ORF:212540_i1	7.00667	-0.116087	1.0345e-08	5.48395e-07
ORF212538	APIOS_SC626_c0_ORF:212538_i1	7.00667	-0.116087	1.0345e-08	5.48395e-07
ORF212541	APIOS_SC626_c0_ORF:212541_i1	7.00667	-0.116087	1.0345e-08	5.48395e-07
ORF138741	APIOS_SC422_c3_ORF:138741_i1	6.53051	-0.804613	1.03688e-08	5.48777e-07
ORF138643	APIOS_SC422_c3_ORF:138643_i1	6.53051	-0.804613	1.03688e-08	5.48777e-07
ORF138612	APIOS_SC422_c3_ORF:138612_i1	6.53051	-0.804613	1.03688e-08	5.48777e-07
ORF455724	APIOS_SC60_c1_ORF:455724_i1	7.56954	0.0106806	1.04338e-08	5.50751e-07
ORF455760	APIOS_SC60_c1_ORF:455760_i1	7.56954	0.0106806	1.04338e-08	5.50751e-07
ORF455720	APIOS_SC60_c1_ORF:455720_i1	7.56954	0.0106806	1.04338e-08	5.50751e-07
ORF455743	APIOS_SC60_c1_ORF:455743_i1	7.56954	0.0106806	1.04338e-08	5.50751e-07
ORF455731	APIOS_SC60_c1_ORF:455731_i1	7.56954	0.0106806	1.04338e-08	5.50751e-07
ORF216148	APIOS_SC633_c0_ORF:216148_i1	3.64243	2.05369	1.06202e-08	5.60297e-07
ORF323667	APIOS_SC130_c0_ORF:323667_i1	7.76208	0.174141	1.09383e-08	5.76769e-07
ORF506797	APIOS_SC79_c0_ORF:506797_i1	3.92673	4.11508	1.18077e-08	6.17375e-07
ORF506910	APIOS_SC79_c0_ORF:506910_i1	3.92673	4.11508	1.18077e-08	6.17375e-07
ORF507056	APIOS_SC79_c0_ORF:507056_i1	3.92673	4.11508	1.18077e-08	6.17375e-07
ORF507575	APIOS_SC79_c0_ORF:507575_i1	3.92673	4.11508	1.18077e-08	6.17375e-07
ORF506842	APIOS_SC79_c0_ORF:506842_i1	3.92673	4.11508	1.18077e-08	6.17375e-07
ORF506878	APIOS_SC79_c0_ORF:506878_i1	3.92673	4.11508	1.18077e-08	6.17375e-07
ORF507023	APIOS_SC79_c0_ORF:507023_i1	3.92673	4.11508	1.18077e-08	6.17375e-07
ORF507482	APIOS_SC79_c0_ORF:507482_i1	3.92673	4.11508	1.18077e-08	6.17375e-07
ORF507093	APIOS_SC79_c0_ORF:507093_i1	3.92673	4.11508	1.18077e-08	6.17375e-07
ORF507515	APIOS_SC79_c0_ORF:507515_i1	3.92673	4.11508	1.18077e-08	6.17375e-07
ORF507206	APIOS_SC79_c0_ORF:507206_i1	3.92673	4.11508	1.18077e-08	6.17375e-07
ORF507272	APIOS_SC79_c0_ORF:507272_i1	3.92673	4.11508	1.18077e-08	6.17375e-07
ORF507147	APIOS_SC79_c0_ORF:507147_i1	3.92673	4.11508	1.18077e-08	6.17375e-07
ORF506993	APIOS_SC79_c0_ORF:506993_i1	3.92673	4.11508	1.18077e-08	6.17375e-07
ORF507672	APIOS_SC79_c0_ORF:507672_i1	3.92673	4.11508	1.18077e-08	6.17375e-07
ORF506815	APIOS_SC79_c0_ORF:506815_i1	3.92673	4.11508	1.18077e-08	6.17375e-07
ORF190934	APIOS_SC689_c0_ORF:190934_i1	5.18964	-0.201409	1.1893e-08	6.21504e-07
ORF174444	APIOS_SC1062_c0_ORF:174444_i1	-3.12838	4.55238	1.19348e-08	6.22848e-07
ORF174537	APIOS_SC1062_c0_ORF:174537_i1	-3.12838	4.55238	1.19348e-08	6.22848e-07
ORF129862	APIOS_SC487_c0_ORF:129862_i1	7.14762	-0.336574	1.19437e-08	6.22848e-07
ORF129883	APIOS_SC487_c0_ORF:129883_i1	7.14762	-0.336574	1.19437e-08	6.22848e-07
ORF515568	APIOS_SC2635_c0_ORF:515568_i1	-2.67145	8.7124	1.28999e-08	6.72356e-07
ORF266632	APIOS_SC346_c0_ORF:266632_i1	9.17526	1.46812	1.34346e-08	6.98031e-07
ORF266356	APIOS_SC346_c0_ORF:266356_i1	9.17526	1.46812	1.34346e-08	6.98031e-07
ORF266579	APIOS_SC346_c0_ORF:266579_i1	9.17526	1.46812	1.34346e-08	6.98031e-07
ORF266312	APIOS_SC346_c0_ORF:266312_i1	9.17526	1.46812	1.34346e-08	6.98031e-07
ORF266486	APIOS_SC346_c0_ORF:266486_i1	9.17526	1.46812	1.34346e-08	6.98031e-07
ORF266592	APIOS_SC346_c0_ORF:266592_i1	9.17526	1.46812	1.34346e-08	6.98031e-07
ORF421583	APIOS_SC9_c2_ORF:421583_i1	2.57679	0.530177	1.43234e-08	7.42658e-07
ORF421628	APIOS_SC9_c2_ORF:421628_i1	2.57679	0.530177	1.43234e-08	7.42658e-07
ORF421539	APIOS_SC9_c2_ORF:421539_i1	2.57679	0.530177	1.43234e-08	7.42658e-07
ORF421673	APIOS_SC9_c2_ORF:421673_i1	2.57679	0.530177	1.43234e-08	7.42658e-07
ORF191077	APIOS_SC689_c3_ORF:191077_i1	4.64242	1.39051	1.4507e-08	7.49442e-07
ORF191100	APIOS_SC689_c3_ORF:191100_i1	4.64242	1.39051	1.4507e-08	7.49442e-07
ORF191169	APIOS_SC689_c3_ORF:191169_i1	4.64242	1.39051	1.4507e-08	7.49442e-07
ORF191064	APIOS_SC689_c3_ORF:191064_i1	4.64242	1.39051	1.4507e-08	7.49442e-07
ORF191194	APIOS_SC689_c3_ORF:191194_i1	4.64242	1.39051	1.4507e-08	7.49442e-07
ORF191021	APIOS_SC689_c3_ORF:191021_i1	4.64242	1.39051	1.4507e-08	7.49442e-07
ORF191128	APIOS_SC689_c3_ORF:191128_i1	4.64242	1.39051	1.4507e-08	7.49442e-07
ORF253068	APIOS_SC1382_c0_ORF:253068_i1	4.339	0.491042	1.51016e-08	7.79349e-07
ORF253164	APIOS_SC1382_c0_ORF:253164_i1	4.339	0.491042	1.51016e-08	7.79349e-07
ORF238826	APIOS_SC713_c0_ORF:238826_i1	4.59907	6.41506	1.71333e-08	8.83281e-07
ORF238791	APIOS_SC713_c0_ORF:238791_i1	4.59907	6.41506	1.71333e-08	8.83281e-07
ORF23427	APIOS_SC260_c0_ORF:23427_i1	4.50341	0.0247246	1.74719e-08	8.99804e-07
ORF23522	APIOS_SC260_c0_ORF:23522_i1	4.50341	0.0247246	1.74719e-08	8.99804e-07
ORF67239	APIOS_SC1287_c0_ORF:67239_i1	-3.88373	0.713244	1.83786e-08	9.45028e-07
ORF66902	APIOS_SC1287_c0_ORF:66902_i1	-3.88373	0.713244	1.83786e-08	9.45028e-07
ORF67086	APIOS_SC1287_c0_ORF:67086_i1	-3.88373	0.713244	1.83786e-08	9.45028e-07
ORF514590	APIOS_SC3108_c0_ORF:514590_i1	4.63703	-0.669449	1.86368e-08	9.56818e-07
ORF514565	APIOS_SC3108_c0_ORF:514565_i1	4.63703	-0.669449	1.86368e-08	9.56818e-07
ORF514550	APIOS_SC3108_c0_ORF:514550_i1	4.63703	-0.669449	1.86368e-08	9.56818e-07
ORF221969	APIOS_SC763_c0_ORF:221969_i1	2.52746	2.01994	1.95155e-08	9.95069e-07
ORF221951	APIOS_SC763_c0_ORF:221951_i1	2.52746	2.01994	1.95155e-08	9.95069e-07
ORF221957	APIOS_SC763_c0_ORF:221957_i1	2.52746	2.01994	1.95155e-08	9.95069e-07
ORF221937	APIOS_SC763_c0_ORF:221937_i1	2.52746	2.01994	1.95155e-08	9.95069e-07
ORF221925	APIOS_SC763_c0_ORF:221925_i1	2.52746	2.01994	1.95155e-08	9.95069e-07
ORF221963	APIOS_SC763_c0_ORF:221963_i1	2.52746	2.01994	1.95155e-08	9.95069e-07
ORF221931	APIOS_SC763_c0_ORF:221931_i1	2.52746	2.01994	1.95155e-08	9.95069e-07
ORF221944	APIOS_SC763_c0_ORF:221944_i1	2.52746	2.01994	1.95155e-08	9.95069e-07
ORF548142	APIOS_SC569_c0_ORF:548142_i1	-4.23255	0.359855	1.9572e-08	9.95069e-07
ORF547679	APIOS_SC569_c0_ORF:547679_i1	-4.23255	0.359855	1.9572e-08	9.95069e-07
ORF547836	APIOS_SC569_c0_ORF:547836_i1	-4.23255	0.359855	1.9572e-08	9.95069e-07
ORF547876	APIOS_SC569_c0_ORF:547876_i1	-4.23255	0.359855	1.9572e-08	9.95069e-07
ORF548081	APIOS_SC569_c0_ORF:548081_i1	-4.23255	0.359855	1.9572e-08	9.95069e-07
ORF547981	APIOS_SC569_c0_ORF:547981_i1	-4.23255	0.359855	1.9572e-08	9.95069e-07
ORF548039	APIOS_SC569_c0_ORF:548039_i1	-4.23255	0.359855	1.9572e-08	9.95069e-07
ORF547940	APIOS_SC569_c0_ORF:547940_i1	-4.23255	0.359855	1.9572e-08	9.95069e-07
ORF548181	APIOS_SC569_c0_ORF:548181_i1	-4.23255	0.359855	1.9572e-08	9.95069e-07
ORF547755	APIOS_SC569_c0_ORF:547755_i1	-4.23255	0.359855	1.9572e-08	9.95069e-07
ORF547794	APIOS_SC569_c0_ORF:547794_i1	-4.23255	0.359855	1.9572e-08	9.95069e-07
ORF316873	APIOS_SC112_c0_ORF:316873_i1	-11.8316	4.14414	2.00335e-08	1.01801e-06
ORF451529	APIOS_SC49_c0_ORF:451529_i1	-3.08779	5.98746	2.01158e-08	1.02167e-06
ORF358896	APIOS_SC121_c2_ORF:358896_i1	-3.22774	3.24958	2.08709e-08	1.05894e-06
ORF358718	APIOS_SC121_c2_ORF:358718_i1	-3.22774	3.24958	2.08709e-08	1.05894e-06
ORF373271	APIOS_SC178_c0_ORF:373271_i1	4.6621	6.71456	2.10016e-08	1.06503e-06
ORF129953	APIOS_SC487_c0_ORF:129953_i1	2.97451	1.09489	2.17337e-08	1.10159e-06
ORF310504	APIOS_SC1796_c0_ORF:310504_i1	9.28793	3.25191	2.25754e-08	1.14367e-06
ORF87898	APIOS_SC977_c0_ORF:87898_i1	-2.99613	1.37098	2.34331e-08	1.18531e-06
ORF87911	APIOS_SC977_c0_ORF:87911_i1	-2.99613	1.37098	2.34331e-08	1.18531e-06
ORF87889	APIOS_SC977_c0_ORF:87889_i1	-2.99613	1.37098	2.34331e-08	1.18531e-06
ORF310167	APIOS_SC1797_c0_ORF:310167_i1	4.49443	-0.697817	2.3536e-08	1.18991e-06
ORF96848	APIOS_SC1140_c0_ORF:96848_i1	3.64906	0.523434	2.39044e-08	1.20669e-06
ORF96861	APIOS_SC1140_c0_ORF:96861_i1	3.64906	0.523434	2.39044e-08	1.20669e-06
ORF96826	APIOS_SC1140_c0_ORF:96826_i1	3.64906	0.523434	2.39044e-08	1.20669e-06
ORF324832	APIOS_SC160_c0_ORF:324832_i1	2.03803	4.46764	2.40865e-08	1.21097e-06
ORF324783	APIOS_SC160_c0_ORF:324783_i1	2.03803	4.46764	2.40865e-08	1.21097e-06
ORF324708	APIOS_SC160_c0_ORF:324708_i1	2.03803	4.46764	2.40865e-08	1.21097e-06
ORF324551	APIOS_SC160_c0_ORF:324551_i1	2.03803	4.46764	2.40865e-08	1.21097e-06
ORF324609	APIOS_SC160_c0_ORF:324609_i1	2.03803	4.46764	2.40865e-08	1.21097e-06
ORF324749	APIOS_SC160_c0_ORF:324749_i1	2.03803	4.46764	2.40865e-08	1.21097e-06
ORF324658	APIOS_SC160_c0_ORF:324658_i1	2.03803	4.46764	2.40865e-08	1.21097e-06
ORF324499	APIOS_SC160_c0_ORF:324499_i1	2.03803	4.46764	2.40865e-08	1.21097e-06
ORF58996	APIOS_SC240_c0_ORF:58996_i1	7.78758	0.194092	2.41403e-08	1.21306e-06
ORF152756	APIOS_SC463_c0_ORF:152756_i1	-2.07103	2.44796	2.46368e-08	1.22869e-06
ORF152515	APIOS_SC463_c0_ORF:152515_i1	-2.07103	2.44796	2.46368e-08	1.22869e-06
ORF152367	APIOS_SC463_c0_ORF:152367_i1	-2.07103	2.44796	2.46368e-08	1.22869e-06
ORF152804	APIOS_SC463_c0_ORF:152804_i1	-2.07103	2.44796	2.46368e-08	1.22869e-06
ORF152681	APIOS_SC463_c0_ORF:152681_i1	-2.07103	2.44796	2.46368e-08	1.22869e-06
ORF152627	APIOS_SC463_c0_ORF:152627_i1	-2.07103	2.44796	2.46368e-08	1.22869e-06
ORF152319	APIOS_SC463_c0_ORF:152319_i1	-2.07103	2.44796	2.46368e-08	1.22869e-06
ORF152486	APIOS_SC463_c0_ORF:152486_i1	-2.07103	2.44796	2.46368e-08	1.22869e-06
ORF152575	APIOS_SC463_c0_ORF:152575_i1	-2.07103	2.44796	2.46368e-08	1.22869e-06
ORF152461	APIOS_SC463_c0_ORF:152461_i1	-2.07103	2.44796	2.46368e-08	1.22869e-06
ORF152411	APIOS_SC463_c0_ORF:152411_i1	-2.07103	2.44796	2.46368e-08	1.22869e-06
ORF152600	APIOS_SC463_c0_ORF:152600_i1	-2.07103	2.44796	2.46368e-08	1.22869e-06
ORF152551	APIOS_SC463_c0_ORF:152551_i1	-2.07103	2.44796	2.46368e-08	1.22869e-06
ORF152727	APIOS_SC463_c0_ORF:152727_i1	-2.07103	2.44796	2.46368e-08	1.22869e-06
ORF152435	APIOS_SC463_c0_ORF:152435_i1	-2.07103	2.44796	2.46368e-08	1.22869e-06
ORF27885	APIOS_SC278_c0_ORF:27885_i1	8.18331	0.547546	2.56059e-08	1.27638e-06
ORF266165	APIOS_SC371_c0_ORF:266165_i1	2.69991	0.610985	2.57121e-08	1.27782e-06
ORF265773	APIOS_SC371_c0_ORF:265773_i1	2.69991	0.610985	2.57121e-08	1.27782e-06
ORF265826	APIOS_SC371_c0_ORF:265826_i1	2.69991	0.610985	2.57121e-08	1.27782e-06
ORF266238	APIOS_SC371_c0_ORF:266238_i1	2.69991	0.610985	2.57121e-08	1.27782e-06
[truncated: 97,392 more rows]
